# Supplementary material for: Extensive gene flow in secondary sympatry after allopatric speciation
Source: Natl Sci Rev. 2022 Dec 12;9(12):nwac280. doi: 10.1093/nsr/nwac280 (PMC9869077; doi:10.1093/nsr/nwac280)
Supplement: nwac280_Supplemental_Files [file nwac280_supplemental_files.zip]

Archive with 2 entries (2 files):
- Supplement_file1_of_NSR_MS-2022-808_12-06-2022.docx
- Supplement_file2_of_NSR_MS-2022-808_12-06-2022.xlsx
