# Supplementary material for: Extensive gene flow in secondary sympatry after allopatric speciation
Source: Natl Sci Rev. 2022 Dec 12;9(12):nwac280. doi: 10.1093/nsr/nwac280 (PMC9869077; doi:10.1093/nsr/nwac280)
Supplement: nwac280_Supplemental_Files [file nwac280_supplemental_files.zip › Supplement_file2_of_NSR_MS-2022-808_12-06-2022.xlsx]

## Sheet: i-blocks in m1 genomes
Introgressed blocks (i-blocks) in m1 genomes under the condition of >=8 occurrences of i-allele
Chromosome	Start position	End position	No. of i-sites	Block length
chr1	1.01214e+06	1.01225e+06	1	114
chr1	1.01419e+06	1014456	1	266.5
chr1	1014847	1.0151e+06	1	255.5
chr1	2304173	2.4354e+06	7	131226
chr1	2442250	2.48596e+06	11	43712.5
chr1	2.57529e+06	2.60942e+06	1	34133
chr1	2675017	2768284	1	93268
chr1	2833077	2.83319e+06	1	115.5
chr1	2834358	2834685	1	328
chr1	2835238	2.83529e+06	2	57.5
chr1	2835417	2.83557e+06	1	153.5
chr1	2836287	2837190	3	904
chr1	2.89789e+06	3.17148e+06	5	273588
chr1	3.2462e+06	3246459	1	257.5
chr1	3.24756e+06	3247608	1	45.5
chr1	3.24767e+06	3.24804e+06	1	369
chr1	3.25984e+06	3.26208e+06	2	2233
chr1	3319198	3.32189e+06	13	2695.5
chr1	3321984	3322052	2	69
chr1	3324091	3.32413e+06	1	42.5
chr1	3.32592e+06	3326590	1	675.5
chr1	3.32981e+06	3.33027e+06	2	457
chr1	3334905	3334922	1	18
chr1	3.3372e+06	3.33721e+06	1	7
chr1	3338198	3.33859e+06	2	397.5
chr1	3.34017e+06	3.34352e+06	2	3354
chr1	3.35183e+06	3.35187e+06	1	33
chr1	3.35429e+06	3.35474e+06	1	455
chr1	3.3554e+06	3.35544e+06	1	36
chr1	3355565	3355662	1	98
chr1	3.35596e+06	3356069	2	105.5
chr1	3.35756e+06	3357812	2	250.5
chr1	3.36273e+06	3.36437e+06	3	1637
chr1	3.36463e+06	3364831	1	206.5
chr1	3366267	3367884	1	1618
chr1	3373670	3.3739e+06	2	231.5
chr1	3.41801e+06	3418325	1	316.5
chr1	3.41942e+06	3419850	1	427.5
chr1	3426453	3429481	2	3029
chr1	3.45066e+06	3.45095e+06	1	285
chr1	3451050	3451119	2	70
chr1	3.45115e+06	3.45144e+06	2	288
chr1	3451738	3.45359e+06	3	1856.5
chr1	3461146	3.46521e+06	3	4060.5
chr1	3.47063e+06	3.47184e+06	1	1213
chr1	3.47786e+06	3492210	6	14353.5
chr1	3.51352e+06	3513552	1	31.5
chr1	3513654	3513701	1	48
chr1	3.51425e+06	3.51435e+06	1	103
chr1	3516620	3516740	1	121
chr1	3517857	3517901	1	45
chr1	3.51799e+06	3518086	1	94.5
chr1	3519432	3.51949e+06	1	56.5
chr1	3.51991e+06	3.51992e+06	1	19
chr1	3.52326e+06	3.52354e+06	1	282
chr1	3.52431e+06	3.52652e+06	1	2209
chr1	3.52829e+06	3529016	1	722.5
chr1	3.53072e+06	3534363	12	3639.5
chr1	3.5354e+06	3.53552e+06	1	122
chr1	3.53565e+06	3537187	4	1539.5
chr1	3537492	3.54593e+06	13	8437.5
chr1	3551572	3.55181e+06	1	236.5
chr1	3582348	3589182	16	6835
chr1	3.59846e+06	3.59933e+06	2	867
chr1	3.60023e+06	3608794	9	8565.5
chr1	3624186	3624631	1	446
chr1	3625670	3625723	1	54
chr1	3.62591e+06	3.62614e+06	1	229
chr1	3.6267e+06	3626807	3	105.5
chr1	3626990	3627614	5	625
chr1	3.62775e+06	3627834	1	83.5
chr1	3.62801e+06	3628183	1	175.5
chr1	3.62822e+06	3629327	7	1105.5
chr1	3.63296e+06	3638503	9	5545.5
chr1	3654584	3.655e+06	1	416.5
chr1	3656830	3.65805e+06	1	1221.5
chr1	3.65936e+06	3.65966e+06	1	302
chr1	3660080	3.66062e+06	1	536.5
chr1	3666072	3671326	9	5255
chr1	3672752	3.67886e+06	6	6112.5
chr1	3.68238e+06	3.6826e+06	1	230
chr1	3684984	3685028	1	45
chr1	3692677	3693484	1	808
chr1	3.6972e+06	3.69747e+06	1	275
chr1	3.70769e+06	3707796	1	110.5
chr1	3.71187e+06	3711915	1	41.5
chr1	3716167	3.71762e+06	2	1457.5
chr1	3.97754e+06	3977817	1	281.5
chr1	3980854	3981391	2	538
chr1	3981675	3981737	1	63
chr1	3982644	3.98314e+06	2	493.5
chr1	3.98325e+06	3.98384e+06	1	585
chr1	3991916	3.99354e+06	1	1621.5
chr1	3993990	3994431	1	442
chr1	3996160	3996189	1	30
chr1	4002679	4010961	1	8283
chr1	4014043	4015636	4	1594
chr1	4.01783e+06	4.0189e+06	1	1077
chr1	4.02081e+06	4.02182e+06	1	1014
chr1	4039279	4.04023e+06	1	954.5
chr1	4.04262e+06	4043259	1	639.5
chr1	4043946	4045055	4	1110
chr1	4.04875e+06	4.04883e+06	1	78
chr1	4048948	4.05076e+06	4	1816.5
chr1	4051093	4.05185e+06	2	760.5
chr1	4.05266e+06	4053231	2	570.5
chr1	4.07216e+06	4.07279e+06	1	631
chr1	4074753	4076338	1	1586
chr1	4088662	4.08926e+06	1	594.5
chr1	4.10008e+06	4.10032e+06	1	235
chr1	4101680	4.10679e+06	4	5110.5
chr1	4106921	4108568	6	1648
chr1	4.10877e+06	4.11393e+06	9	5163
chr1	4115621	4116340	1	720
chr1	4255190	4259203	4	4014
chr1	4.26459e+06	4268068	1	3477.5
chr1	4272253	4272659	1	407
chr1	4273157	4.27363e+06	2	470.5
chr1	4.27489e+06	4.27641e+06	2	1528
chr1	4.27648e+06	4.27692e+06	5	448
chr1	4.27732e+06	4.28107e+06	5	3744
chr1	4.28169e+06	4.28229e+06	1	604
chr1	4284009	4.28596e+06	2	1949.5
chr1	4.30411e+06	4.30455e+06	1	440
chr1	4307808	4307856	1	49
chr1	4309028	4.31018e+06	2	1155.5
chr1	4.31319e+06	4313501	1	309.5
chr1	4.31985e+06	4.32118e+06	1	1335
chr1	4322601	4.32291e+06	1	308.5
chr1	4.32334e+06	4.32394e+06	1	604
chr1	4.32698e+06	4329457	3	2474.5
chr1	4.33009e+06	4.33112e+06	2	1030
chr1	4.33309e+06	4.33346e+06	1	365
chr1	4333682	4336481	4	2800
chr1	4518654	4.51875e+06	1	93.5
chr1	4527866	4527930	1	65
chr1	4.52857e+06	4.52941e+06	1	843
chr1	4.53524e+06	4535979	1	738.5
chr1	4537363	4537658	1	296
chr1	4538925	4.53954e+06	1	615.5
chr1	4539982	4.54036e+06	2	376.5
chr1	4540594	4540997	1	404
chr1	4.54252e+06	4.54282e+06	1	299
chr1	4543881	4543980	1	100
chr1	4.54466e+06	4.54629e+06	1	1629
chr1	4.54932e+06	4550200	1	876.5
chr1	4.55062e+06	4.55087e+06	1	246
chr1	4551840	4557708	3	5869
chr1	4575779	4.58178e+06	5	5999.5
chr1	4582229	4.58282e+06	1	589.5
chr1	4.58423e+06	4.58456e+06	1	322
chr1	4590571	4.59091e+06	2	340.5
chr1	4613614	4.61376e+06	1	148.5
chr1	4614037	4615399	3	1363
chr1	4.61788e+06	4618868	1	988.5
chr1	4.61907e+06	4619180	1	115.5
chr1	4619462	4620252	1	791
chr1	4665732	4.66607e+06	1	334.5
chr1	4671943	4.67276e+06	1	817.5
chr1	4673446	4674015	1	570
chr1	4.67425e+06	4.67446e+06	1	211
chr1	4676981	4.67786e+06	1	878.5
chr1	4.67828e+06	4678481	1	204.5
chr1	4678801	4678945	1	145
chr1	4.67898e+06	4.6809e+06	4	1929
chr1	4.68118e+06	4.68254e+06	3	1364
chr1	4684116	4685841	2	1726
chr1	4.69314e+06	4.69415e+06	1	1013
chr1	4.69423e+06	4.69434e+06	1	114
chr1	4.70186e+06	4.70262e+06	1	754
chr1	4703987	4.70574e+06	2	1757.5
chr1	4708870	4.70943e+06	2	558.5
chr1	4.70984e+06	4710110	1	272.5
chr1	4710301	4710484	1	184
chr1	4.7107e+06	4.71172e+06	2	1016
chr1	4.71234e+06	4713244	3	905.5
chr1	4715305	4.71635e+06	1	1049.5
chr1	4.71909e+06	4719970	2	880.5
chr1	4720177	4.72052e+06	1	346.5
chr1	4.7213e+06	4.72201e+06	1	714
chr1	4.72476e+06	4725014	1	256.5
chr1	4737422	4.73775e+06	1	332.5
chr1	4741087	4.74147e+06	1	380.5
chr1	4751279	4.75222e+06	1	937.5
chr1	4.75455e+06	4.75479e+06	1	238
chr1	4.75603e+06	4756410	1	379.5
chr1	4756863	4.75766e+06	1	798.5
chr1	4.76751e+06	4.77016e+06	1	2653
chr1	4.77487e+06	4775286	1	414.5
chr1	4785284	4.78596e+06	1	674.5
chr1	4.7864e+06	4.78649e+06	1	90
chr1	4786791	4787202	2	412
chr1	4787337	4.78796e+06	1	623.5
chr1	4.78872e+06	4.78898e+06	1	267
chr1	4790362	4.79144e+06	2	1074.5
chr1	4.7955e+06	4.79584e+06	2	343
chr1	4797252	4797279	1	28
chr1	4.79736e+06	4798036	3	679.5
chr1	4.79833e+06	4.79844e+06	1	112
chr1	4799012	4800062	1	1051
chr1	4.80068e+06	4.80091e+06	2	227
chr1	4818162	4.81848e+06	1	321.5
chr1	4.83613e+06	4838396	10	2271.5
chr1	4.83881e+06	4844464	3	5654.5
chr1	4.84824e+06	4.85076e+06	3	2517
chr1	4857359	4857426	1	68
chr1	4.87431e+06	4891928	18	17616.5
chr1	4.89743e+06	4898077	1	647.5
chr1	4.8991e+06	4900619	3	1515.5
chr1	4901807	4.90424e+06	4	2435.5
chr1	4904336	4.90546e+06	2	1128.5
chr1	4.90586e+06	4905938	1	83.5
chr1	4.90654e+06	4.90735e+06	5	812
chr1	4908133	4909321	3	1189
chr1	4909802	4.91041e+06	1	612.5
chr1	4.91156e+06	4912391	1	831.5
chr1	4.9175e+06	4917927	1	429.5
chr1	4.91863e+06	4919216	1	582.5
chr1	4934024	4.93538e+06	1	1361.5
chr1	4.94503e+06	4.94536e+06	1	334
chr1	4950063	4950466	1	404
chr1	4.95078e+06	4.95128e+06	2	504
chr1	4951694	4958670	17	6977
chr1	4.95878e+06	4960935	5	2157.5
chr1	4.9636e+06	4965006	4	1403.5
chr1	4965327	4.96848e+06	3	3151.5
chr1	5003909	5.00618e+06	3	2273.5
chr1	5010373	5.01075e+06	1	382.5
chr1	5.01153e+06	5011651	1	122.5
chr1	5.01194e+06	5012361	2	419.5
chr1	5013175	5013901	1	727
chr1	5.01765e+06	5017715	1	70.5
chr1	5017862	5018052	1	191
chr1	5018639	5.01912e+06	1	485.5
chr1	5019935	5020945	1	1011
chr1	5021625	5021874	1	250
chr1	5025549	5028654	1	3106
chr1	5.0323e+06	5.03268e+06	1	390
chr1	5036680	5.03679e+06	1	113.5
chr1	5.06646e+06	5066603	2	144.5
chr1	5066830	5.06702e+06	1	188.5
chr1	5068159	5.06898e+06	1	826.5
chr1	5.06957e+06	5.07005e+06	1	483
chr1	5.07153e+06	5072139	1	608.5
chr1	5079524	5080021	1	498
chr1	5108674	5110193	4	1520
chr1	5.11382e+06	5114573	1	756.5
chr1	5.11733e+06	5117464	1	132.5
chr1	5.11933e+06	5122333	1	3002.5
chr1	5.12565e+06	5127763	1	2112.5
chr1	5131345	5133982	2	2638
chr1	5.13455e+06	5.13564e+06	1	1091
chr1	5145204	5145546	2	343
chr1	5152525	5153396	1	872
chr1	5170859	5.17322e+06	1	2358.5
chr1	5.17623e+06	5176498	1	266.5
chr1	5177104	5177506	2	403
chr1	5.17905e+06	5.18029e+06	1	1244
chr1	5.18066e+06	5.18116e+06	2	496
chr1	5182925	5183094	1	170
chr1	5.18482e+06	5187871	1	3054.5
chr1	5208267	5.20847e+06	1	208.5
chr1	5.21149e+06	5.2144e+06	3	2904
chr1	5214464	5.21457e+06	1	109.5
chr1	5215330	5217510	4	2181
chr1	5220471	5.22225e+06	2	1779.5
chr1	5225639	5225972	1	334
chr1	5226996	5.22777e+06	1	772.5
chr1	5239406	5.23974e+06	1	331.5
chr1	5.24066e+06	5.24167e+06	1	1009
chr1	5.25142e+06	5.2521e+06	2	680
chr1	5279576	5279979	1	404
chr1	5283121	5.2837e+06	1	579.5
chr1	5286776	5.28904e+06	3	2264.5
chr1	5.30221e+06	5304257	3	2045.5
chr1	5305088	5309774	3	4687
chr1	5310726	5.31228e+06	3	1551.5
chr1	5.31278e+06	5313101	1	321.5
chr1	5.31344e+06	5313538	1	96.5
chr1	5313639	5.3175e+06	1	3864.5
chr1	5328322	5.32844e+06	1	117.5
chr1	5.34381e+06	5344605	1	800.5
chr1	5345898	5.34618e+06	1	278.5
chr1	5349047	5351042	1	1996
chr1	5.35724e+06	5.35768e+06	1	433
chr1	5358595	5.36039e+06	3	1800.5
chr1	5360521	5360766	1	246
chr1	5370898	5372362	1	1465
chr1	5447564	5.46665e+06	1	19082.5
chr1	5480765	5487364	18	6600
chr1	5.49058e+06	5493062	2	2484.5
chr1	5.49552e+06	5496279	2	762.5
chr1	5496915	5522012	15	25098
chr1	5.54796e+06	5550355	4	2397.5
chr1	5551045	5.55184e+06	1	793.5
chr1	5.57027e+06	5571336	2	1069.5
chr1	5640592	5.64089e+06	1	299.5
chr1	5644330	5644375	1	46
chr1	5.6445e+06	5.64509e+06	2	598
chr1	5.64572e+06	5646162	1	441.5
chr1	5.65461e+06	5.65545e+06	1	842
chr1	5.65759e+06	5.65772e+06	1	139
chr1	5659632	5660003	1	372
chr1	5669355	5669366	1	12
chr1	5669760	5.66982e+06	2	58.5
chr1	5669848	5.66987e+06	1	23.5
chr1	5.66988e+06	5.66988e+06	1	10
chr1	5.67026e+06	5670322	1	65.5
chr1	5.67109e+06	5.67176e+06	1	669
chr1	5672793	5.67288e+06	1	83.5
chr1	5673348	5.67351e+06	1	167.5
chr1	5.67617e+06	5.677e+06	1	826
chr1	5678582	5.67871e+06	1	130.5
chr1	5.68077e+06	5680824	1	57.5
chr1	5.72232e+06	5.72269e+06	1	378
chr1	5735292	5737504	1	2213
chr1	5739695	5.73982e+06	1	126.5
chr1	5741408	5.74152e+06	1	115.5
chr1	5.74352e+06	5.74394e+06	1	422
chr1	5753152	5753527	2	376
chr1	5.75384e+06	5753856	1	16.5
chr1	5.75472e+06	5.755e+06	1	277
chr1	5.75517e+06	5755281	1	116.5
chr1	5755867	5756182	1	316
chr1	5759168	5.7594e+06	1	236.5
chr1	5.75979e+06	5.76005e+06	1	262
chr1	5763313	5.76375e+06	2	441.5
chr1	5.76378e+06	5763934	1	157.5
chr1	5767610	5767753	1	144
chr1	5.77308e+06	5.77319e+06	1	119
chr1	5802764	5.8043e+06	2	1541.5
chr1	5805848	5.80628e+06	1	429.5
chr1	5.81024e+06	5810927	1	686.5
chr1	5.81102e+06	5811144	1	127.5
chr1	5811215	5812894	1	1680
chr1	5.81483e+06	5815331	2	500.5
chr1	5817227	5.81771e+06	2	484.5
chr1	5.81829e+06	5818661	1	373.5
chr1	5.82174e+06	5822699	2	958.5
chr1	5822937	5824124	4	1188
chr1	5825624	5.82609e+06	2	471.5
chr1	5826639	5827819	1	1181
chr1	5829107	5829810	1	704
chr1	5.83094e+06	5.83256e+06	1	1620
chr1	5836515	5.83681e+06	1	297.5
chr1	5837097	5.83738e+06	2	283.5
chr1	5837617	5.83786e+06	1	246.5
chr1	5.83821e+06	5838721	1	515.5
chr1	5.84036e+06	5840552	1	191.5
chr1	5.84135e+06	5.8457e+06	4	4352
chr1	5846143	5.84626e+06	1	113.5
chr1	5846668	5847373	2	706
chr1	5.84909e+06	5.84977e+06	1	685
chr1	5.85031e+06	5852045	2	1739.5
chr1	5856391	5.85686e+06	1	471.5
chr1	5.85871e+06	5.85982e+06	1	1112
chr1	5.8897e+06	5890016	1	319.5
chr1	5.90259e+06	5.90335e+06	1	767
chr1	5.90599e+06	5913816	4	7830.5
chr1	5915948	5916753	1	806
chr1	5.91676e+06	5.92247e+06	12	5717
chr1	5923201	5.92396e+06	3	757.5
chr1	5.92408e+06	5927602	14	3526.5
chr1	5972313	5973125	1	813
chr1	5.97732e+06	5977583	2	259.5
chr1	5991233	5.99158e+06	1	344.5
chr1	6.05151e+06	6073491	27	21981.5
chr1	6073500	6073640	13	141
chr1	6.07366e+06	6.0751e+06	7	1437
chr1	6102364	6108472	4	6109
chr1	6.10877e+06	6109164	1	391.5
chr1	6113731	6115164	3	1434
chr1	6117931	6118848	1	918
chr1	6.13259e+06	6.13281e+06	2	215
chr1	6.14241e+06	6142764	1	352.5
chr1	6.14321e+06	6.14344e+06	1	236
chr1	6158278	6.16118e+06	37	2899.5
chr1	6.16486e+06	6.16497e+06	1	113
chr1	6.18077e+06	6182742	2	1975.5
chr1	6.18349e+06	6.18434e+06	2	844
chr1	6184589	6185336	1	748
chr1	6192638	6193214	1	577
chr1	6195042	6197298	3	2257
chr1	6198345	6.19942e+06	1	1077.5
chr1	6.19969e+06	6.19974e+06	1	56
chr1	6.20017e+06	6.20105e+06	1	881
chr1	6202118	6.20245e+06	1	329.5
chr1	6203185	6.20345e+06	1	265.5
chr1	6204038	6204673	3	636
chr1	6205282	6205425	1	144
chr1	6206117	6.20798e+06	1	1865.5
chr1	6223533	6225524	1	1992
chr1	6231616	6.23287e+06	1	1252.5
chr1	6238590	6241388	2	2799
chr1	6.24211e+06	6.24235e+06	1	237
chr1	6242396	6.24254e+06	1	148.5
chr1	6.2432e+06	6243854	1	651.5
chr1	6.24409e+06	6.26336e+06	6	19266
chr1	6.28626e+06	6286412	1	153.5
chr1	6287195	6287248	1	54
chr1	6287391	6.28752e+06	1	133.5
chr1	6293843	6.29436e+06	1	519.5
chr1	6.29972e+06	6.30022e+06	2	501
chr1	6302186	6.30255e+06	2	369.5
chr1	6.30301e+06	6.30344e+06	1	431
chr1	6303865	6.30407e+06	1	207.5
chr1	6313882	6314038	1	157
chr1	6.33211e+06	6.33264e+06	3	531
chr1	6.33341e+06	6333894	2	484.5
chr1	6.33411e+06	6334441	1	330.5
chr1	6345621	6346451	1	831
chr1	6346807	6347364	1	558
chr1	6352875	6404351	2	51477
chr1	6.47623e+06	6.48546e+06	8	9234
chr1	6.48895e+06	6489367	1	413.5
chr1	6490364	6.4952e+06	2	4837.5
chr1	6503262	6503573	1	312
chr1	6504928	6.5148e+06	8	9873.5
chr1	6517012	6517065	1	54
chr1	6.52873e+06	6.5288e+06	1	69
chr1	6.53121e+06	6531753	1	540.5
chr1	6533738	6534130	1	393
chr1	6534437	6.53463e+06	1	197.5
chr1	6.53943e+06	6539781	2	348.5
chr1	6.53987e+06	6539926	1	60.5
chr1	6.54034e+06	6.54086e+06	1	522
chr1	6556034	6568823	1	12790
chr1	6.5697e+06	6570801	1	1097.5
chr1	6578133	6.57867e+06	2	542.5
chr1	6590900	6597476	1	6577
chr1	6604249	6.60551e+06	2	1258.5
chr1	6606679	6.60713e+06	1	447.5
chr1	6.60749e+06	6608060	1	571.5
chr1	6.6085e+06	6.61006e+06	2	1562
chr1	6616012	6616750	1	739
chr1	6.63074e+06	6632210	1	1471.5
chr1	6.65085e+06	6650982	1	134.5
chr1	6653555	6654359	1	805
chr1	6673818	6674322	1	505
chr1	6675696	6.67807e+06	1	2376.5
chr1	6.69022e+06	6.69148e+06	2	1266
chr1	6691771	6.69196e+06	1	190.5
chr1	6.69524e+06	6695418	1	179.5
chr1	6.69568e+06	6697199	1	1517.5
chr1	6.69898e+06	6707167	1	8192.5
chr1	6715276	6715436	1	161
chr1	6715556	6715686	1	131
chr1	6.71752e+06	6731758	16	14238.5
chr1	6.73207e+06	6.73523e+06	11	3167
chr1	6.7442e+06	6.74446e+06	1	255
chr1	6.7447e+06	6.745e+06	1	301
chr1	6.7453e+06	6.74543e+06	1	134
chr1	6.74558e+06	6.74576e+06	1	178
chr1	6.74639e+06	6746719	1	334.5
chr1	6.74705e+06	6749707	1	2659.5
chr1	6758114	6771947	4	13834
chr1	6786983	6787093	1	111
chr1	6816249	6.83357e+06	1	17326.5
chr1	6.86375e+06	6864755	1	1008.5
chr1	6868595	6869157	3	563
chr1	6.87248e+06	6872816	1	332.5
chr1	6874358	6875173	1	816
chr1	6.88341e+06	6.88511e+06	1	1703
chr1	6.89386e+06	6.89405e+06	1	188
chr1	6897134	6897391	1	258
chr1	6.89809e+06	6.89851e+06	1	427
chr1	6.89858e+06	6899577	3	1002.5
chr1	6.90007e+06	6901697	4	1626.5
chr1	6.90187e+06	6901981	1	112.5
chr1	6.90608e+06	6906097	1	14.5
chr1	6.95097e+06	6.9515e+06	2	525
chr1	6.99244e+06	6997870	3	5434.5
chr1	7045205	7.04523e+06	2	26.5
chr1	7.0454e+06	7045601	1	204.5
chr1	7.04826e+06	7.05123e+06	2	2965
chr1	7.05167e+06	7.05176e+06	1	94
chr1	7056143	7057127	1	985
chr1	7059782	7061168	1	1387
chr1	7.062e+06	7062239	1	241.5
chr1	7.06254e+06	7062618	1	74.5
chr1	7063026	7.06397e+06	1	940.5
chr1	7066016	7.06604e+06	1	22.5
chr1	7066776	7067836	2	1061
chr1	7.07379e+06	7074193	1	408.5
chr1	7075428	7081997	9	6570
chr1	7.08895e+06	7.08957e+06	1	626
chr1	7.09156e+06	7091759	1	196.5
chr1	7091937	7092042	1	106
chr1	7.11929e+06	7142015	2	22724.5
chr1	7142369	7142400	1	32
chr1	7.14675e+06	7165780	1	19026.5
chr1	7.18135e+06	7185667	10	4317.5
chr1	7.18762e+06	7190026	3	2409.5
chr1	7190170	7190508	2	339
chr1	7.19087e+06	7.19399e+06	6	3121
chr1	7.19467e+06	7195192	1	524.5
chr1	7208345	7.20906e+06	1	716.5
chr1	7222539	7222657	1	119
chr1	7.2232e+06	7223385	2	185.5
chr1	7223698	7223942	1	245
chr1	7225335	7.22555e+06	2	216.5
chr1	7.22566e+06	7226091	2	434.5
chr1	7.22679e+06	7.23223e+06	5	5445
chr1	7.24479e+06	7245533	1	746.5
chr1	7247966	7.24886e+06	2	897.5
chr1	7.2502e+06	7250268	1	64.5
chr1	7.25111e+06	7.25445e+06	7	3337
chr1	7.26651e+06	7268828	4	2316.5
chr1	7.27281e+06	7273151	1	340.5
chr1	7278884	7279401	2	518
chr1	7279615	7.27987e+06	2	258.5
chr1	7.28027e+06	7.28077e+06	1	504
chr1	7281602	7.28624e+06	14	4638.5
chr1	7287467	7.29587e+06	1	8406.5
chr1	7337227	7.37099e+06	2	33761.5
chr1	7371256	7372210	1	955
chr1	7.3731e+06	7373389	1	290.5
chr1	7.37383e+06	7.37493e+06	2	1098
chr1	7375181	7375389	1	209
chr1	7.37642e+06	7378780	5	2362.5
chr1	7379020	7379504	1	485
chr1	7.38886e+06	7.38904e+06	1	182
chr1	7404025	7404833	2	809
chr1	7408075	7409161	2	1087
chr1	7412201	7416293	4	4093
chr1	7.41968e+06	7421023	2	1339.5
chr1	7.42371e+06	7424081	1	376.5
chr1	7440983	7441218	1	236
chr1	7.45658e+06	7.45661e+06	1	37
chr1	7456733	7456962	1	230
chr1	7459712	7460404	2	693
chr1	7460693	7.46103e+06	1	340.5
chr1	7.46141e+06	7.46176e+06	2	355
chr1	7.46212e+06	7462474	1	351.5
chr1	7.47047e+06	7470492	1	23.5
chr1	7470806	7472029	2	1224
chr1	7.4723e+06	7.47272e+06	1	424
chr1	7.47303e+06	7474878	5	1844.5
chr1	7.47519e+06	7475627	1	433.5
chr1	7476071	7.4767e+06	1	627.5
chr1	7.47752e+06	7.47809e+06	2	565
chr1	7.4789e+06	7480272	1	1369.5
chr1	7484592	7488020	1	3429
chr1	7.49225e+06	7494620	9	2369.5
chr1	7.51336e+06	7513466	1	106.5
chr1	7514319	7.51642e+06	1	2102.5
chr1	7519421	7519904	2	484
chr1	7520609	7520711	1	103
chr1	7532667	7.53337e+06	1	707.5
chr1	7.53417e+06	7.53442e+06	1	247
chr1	7.53621e+06	7536705	2	496.5
chr1	7.53889e+06	7539321	1	432.5
chr1	7539669	7540772	2	1104
chr1	7.54251e+06	7.54306e+06	1	549
chr1	7.54382e+06	7.54409e+06	1	265
chr1	7.54519e+06	7545538	2	350.5
chr1	7546212	7546311	1	100
chr1	7548724	7.54876e+06	1	38.5
chr1	7.54904e+06	7.54932e+06	1	282
chr1	7549707	7549821	1	115
chr1	7553264	7.55374e+06	2	477.5
chr1	7555640	7556407	1	768
chr1	7.55713e+06	7.55719e+06	1	61
chr1	7559174	7559222	1	49
chr1	7561148	7.56185e+06	3	707.5
chr1	7563957	7.56445e+06	1	490.5
chr1	7564933	7.56548e+06	1	544.5
chr1	7.56611e+06	7566122	1	12.5
chr1	7566884	7567080	1	197
chr1	7.56727e+06	7.56765e+06	1	380
chr1	7568397	7.56892e+06	1	521.5
chr1	7.59548e+06	7596266	1	784.5
chr1	7.60932e+06	7.60976e+06	1	444
chr1	7.70622e+06	7.70673e+06	1	509
chr1	7718856	7.7192e+06	1	349.5
chr1	7723022	7729892	2	6871
chr1	7738378	7741872	1	3495
chr1	7.75018e+06	7.75187e+06	1	1689
chr1	7754454	7755171	1	718
chr1	7755356	7.7561e+06	2	740.5
chr1	7757356	7.75916e+06	2	1803.5
chr1	7760332	7.76048e+06	1	152.5
chr1	7.76243e+06	7762805	1	375.5
chr1	7.76671e+06	7.76694e+06	1	223
chr1	7.76737e+06	7767798	2	431.5
chr1	7768741	7768851	1	111
chr1	7.77089e+06	7771516	1	622.5
chr1	7.77551e+06	7775888	2	383.5
chr1	7794163	7.79453e+06	2	371.5
chr1	7.79531e+06	7796208	2	894.5
chr1	7.79659e+06	7.79754e+06	1	959
chr1	7800297	7.80061e+06	1	316.5
chr1	7801976	7802602	1	627
chr1	7.80823e+06	7.80838e+06	1	151
chr1	7810066	7810534	1	469
chr1	7.81648e+06	7.81683e+06	1	347
chr1	7819789	7820357	2	569
chr1	7820650	7822681	4	2032
chr1	7837351	7837626	1	276
chr1	7.844e+06	7844661	1	661.5
chr1	7928703	8014623	3	85921
chr1	8.02576e+06	8029440	2	3684.5
chr1	8.02964e+06	8.02968e+06	1	39
chr1	8.02998e+06	8030130	4	147.5
chr1	8030445	8.03049e+06	1	41.5
chr1	8.06877e+06	8068990	1	218.5
chr1	8.07089e+06	8073199	1	2310.5
chr1	8074984	8.07635e+06	1	1368.5
chr1	8.07737e+06	8078438	1	1069.5
chr1	8.08342e+06	8084295	1	879.5
chr1	8120111	8140141	1	20031
chr1	8.16278e+06	8163212	1	435.5
chr1	8189001	8.19681e+06	3	7811.5
chr1	8198447	8198861	2	415
chr1	8.21159e+06	8211702	1	110.5
chr1	8.21872e+06	8.21882e+06	1	97
chr1	8218939	8.21903e+06	1	92.5
chr1	8.22187e+06	8223356	1	1482.5
chr1	8225139	8226133	1	995
chr1	8.22658e+06	8226711	1	136.5
chr1	8230580	8.23186e+06	2	1282.5
chr1	8.23496e+06	8.23505e+06	1	89
chr1	8236293	8.23631e+06	1	13.5
chr1	8239396	8240039	1	644
chr1	8241454	8.2419e+06	1	451.5
chr1	8.24334e+06	8.24444e+06	3	1096
chr1	8.24518e+06	8245293	1	111.5
chr1	8.25151e+06	8263314	7	11804.5
chr1	8274012	8275536	3	1525
chr1	8.27655e+06	8276908	1	357.5
chr1	8.29454e+06	8.29511e+06	2	575
chr1	8.29528e+06	8.29539e+06	1	107
chr1	8.29593e+06	8296516	1	589.5
chr1	8299229	8299716	2	488
chr1	8300440	8.3006e+06	1	162.5
chr1	8.30063e+06	8.30114e+06	2	508
chr1	8.30163e+06	8.30226e+06	3	626
chr1	8303967	8.30446e+06	1	490.5
chr1	8304803	8.30536e+06	1	561.5
chr1	8305633	8305775	2	143
chr1	8.3065e+06	8307282	1	779.5
chr1	8307609	8.30776e+06	1	153.5
chr1	8308493	8.30922e+06	1	723.5
chr1	8309472	8.30978e+06	2	309.5
chr1	8.31042e+06	8311386	2	964.5
chr1	8311581	8311786	1	206
chr1	8.31214e+06	8.31235e+06	1	213
chr1	8.31257e+06	8.31263e+06	1	61
chr1	8314057	8314826	1	770
chr1	8315683	8.31642e+06	2	734.5
chr1	8316626	8.31677e+06	1	146.5
chr1	8.31714e+06	8.31727e+06	1	132
chr1	8320429	8.32096e+06	3	536.5
chr1	8321109	8321288	2	180
chr1	8321590	8323482	4	1893
chr1	8.3247e+06	8324974	1	272.5
chr1	8325671	8.3257e+06	1	27.5
chr1	8325880	8.32802e+06	4	2142.5
chr1	8.32921e+06	8330769	4	1555.5
chr1	8.33142e+06	8331851	1	428.5
chr1	8.33432e+06	8337360	3	3038.5
chr1	8338279	8.33869e+06	2	408.5
chr1	8.33895e+06	8.33911e+06	1	154
chr1	8.33965e+06	8340759	2	1114.5
chr1	8351868	8352689	1	822
chr1	8370519	8372772	1	2254
chr1	8373413	8373449	1	37
chr1	8.37394e+06	8.37412e+06	2	178
chr1	8374883	8375463	1	581
chr1	8.38548e+06	8385785	1	307.5
chr1	8391761	8393988	1	2228
chr1	8395749	8396021	1	273
chr1	8397597	8.39811e+06	1	516.5
chr1	8.40017e+06	8400828	2	658.5
chr1	8.40142e+06	8.40166e+06	1	235
chr1	8403023	8403043	1	21
chr1	8404162	8404302	1	141
chr1	8404508	8405287	3	780
chr1	8407221	8407664	1	444
chr1	8.40778e+06	8408072	1	289.5
chr1	8.40895e+06	8.40929e+06	1	342
chr1	8410157	8.41114e+06	1	981.5
chr1	8419455	8425606	1	6152
chr1	8.43176e+06	8.43183e+06	1	71
chr1	8438236	8.44205e+06	5	3818.5
chr1	8.45266e+06	8.45277e+06	1	119
chr1	8460465	8.46424e+06	5	3779.5
chr1	8.46897e+06	8470655	2	1684.5
chr1	8.47102e+06	8471459	2	439.5
chr1	8487585	8.48839e+06	1	808.5
chr1	8.49007e+06	8491386	4	1318.5
chr1	8.49225e+06	8492346	1	92.5
chr1	8.49542e+06	8.4975e+06	1	2087
chr1	8504378	8.50474e+06	4	359.5
chr1	8.50495e+06	8505249	3	300.5
chr1	8512866	8519699	2	6834
chr1	8530813	8533639	1	2827
chr1	8533766	8.53402e+06	1	258.5
chr1	8572807	8573977	1	1171
chr1	8576317	8.5776e+06	1	1282.5
chr1	8580344	8.58074e+06	1	398.5
chr1	8.58281e+06	8583324	1	513.5
chr1	8.58802e+06	8.59177e+06	2	3748
chr1	8617472	8617938	2	467
chr1	8.61817e+06	8618200	1	33.5
chr1	8.61833e+06	8618473	1	139.5
chr1	8621818	8.62649e+06	1	4673.5
chr1	8648611	8.64896e+06	1	347.5
chr1	8.68456e+06	8.68463e+06	1	67
chr1	8.68491e+06	8.6853e+06	1	390
chr1	8.69354e+06	8694479	3	941.5
chr1	8704883	8705387	1	505
chr1	8.71136e+06	8714626	1	3265.5
chr1	8719063	8719515	1	453
chr1	8725246	8726032	2	787
chr1	8727683	8727961	1	279
chr1	8728806	8729171	1	366
chr1	8732041	8.73315e+06	2	1107.5
chr1	8738463	8.73903e+06	1	564.5
chr1	8741299	8744024	1	2726
chr1	8.751e+06	8.75429e+06	2	3295
chr1	8763281	8764914	2	1634
chr1	8.76609e+06	8.76684e+06	1	753
chr1	8770745	8.77497e+06	2	4221.5
chr1	8.77865e+06	8779038	1	385.5
chr1	8787936	8.79137e+06	5	3430.5
chr1	8.79461e+06	8.79722e+06	1	2616
chr1	8799138	8.81845e+06	5	19315.5
chr1	8.82234e+06	8.82254e+06	1	193
chr1	8.82295e+06	8.82323e+06	1	280
chr1	8824563	8.82515e+06	1	586.5
chr1	8.83671e+06	8.83689e+06	1	187
chr1	8.86745e+06	8873510	6	6058.5
chr1	8.8754e+06	8.87562e+06	2	223
chr1	8.87767e+06	8.87961e+06	1	1943
chr1	8.87982e+06	8.88041e+06	3	591
chr1	8.88563e+06	8886069	1	438.5
chr1	8892708	8893085	1	378
chr1	8907788	8.90856e+06	3	774.5
chr1	8.92116e+06	8.92226e+06	2	1110
chr1	8923032	8935514	3	12483
chr1	8953453	8.95396e+06	1	510.5
chr1	8.95614e+06	8957077	1	938.5
chr1	8.9632e+06	8.96369e+06	3	495
chr1	8.96716e+06	8967187	1	32.5
chr1	8.96742e+06	8.96744e+06	1	14
chr1	8.96762e+06	8.96834e+06	2	726
chr1	8.96923e+06	8.96954e+06	1	314
chr1	8.9698e+06	8970430	1	627.5
chr1	8988074	8989636	2	1563
chr1	8.98986e+06	8990497	2	633.5
chr1	8.99063e+06	8991706	2	1081.5
chr1	8.99218e+06	8992356	2	179.5
chr1	9.00806e+06	9009050	1	986.5
chr1	9016770	9017192	2	423
chr1	9020984	9022542	2	1559
chr1	9034126	9034717	2	592
chr1	9.03811e+06	9039436	1	1329.5
chr1	9.03976e+06	9039895	1	132.5
chr1	9040909	9.0416e+06	2	691.5
chr1	9.04326e+06	9.04355e+06	1	288
chr1	9.04589e+06	9.0464e+06	1	508
chr1	9.05596e+06	9056779	1	819.5
chr1	9059282	9059493	2	212
chr1	9.06258e+06	9065870	2	3293.5
chr1	9067235	9.0706e+06	4	3364.5
chr1	9075795	9.08024e+06	2	4443.5
chr1	9081834	9082496	1	663
chr1	9084491	9.08538e+06	2	890.5
chr1	9.08581e+06	9.08584e+06	1	35
chr1	9086018	9088227	3	2210
chr1	9.08833e+06	9094866	19	6539.5
chr1	9.10165e+06	9103392	1	1743.5
chr1	9.11021e+06	9110653	1	439.5
chr1	9.11195e+06	9.11293e+06	2	981
chr1	9113738	9114969	1	1232
chr1	9116591	9.11716e+06	2	565.5
chr1	9.11743e+06	9.11749e+06	1	59
chr1	9118315	9119173	3	859
chr1	9.11939e+06	9119806	1	419.5
chr1	9129599	9130928	2	1330
chr1	9136715	9.13703e+06	2	317.5
chr1	9139237	9139312	2	76
chr1	9150837	9.15396e+06	1	3124.5
chr1	9154300	9.15438e+06	2	76.5
chr1	9155772	9.15726e+06	2	1487.5
chr1	9158698	9.15912e+06	1	423.5
chr1	9.15946e+06	9.16085e+06	2	1398
chr1	9164676	9.17144e+06	7	6769.5
chr1	9.17308e+06	9.17405e+06	1	969
chr1	9.17409e+06	9.17416e+06	1	73
chr1	9176241	9176333	1	93
chr1	9233295	9.23677e+06	5	3479.5
chr1	9.23717e+06	9237513	1	341.5
chr1	9238105	9.23812e+06	1	19.5
chr1	9238306	9238857	3	552
chr1	9240068	9.2408e+06	1	732.5
chr1	9.24248e+06	9248455	4	5975.5
chr1	9251242	9252076	1	835
chr1	9254015	9.25794e+06	3	3927.5
chr1	9.26866e+06	9.26892e+06	1	265
chr1	9.26933e+06	9269480	2	152.5
chr1	9.27063e+06	9271248	2	614.5
chr1	9.27132e+06	9.27161e+06	1	290
chr1	9272506	9273426	1	921
chr1	9273912	9274964	2	1053
chr1	9275495	9.27628e+06	1	783.5
chr1	9277732	9278313	1	582
chr1	9.28082e+06	9281418	2	600.5
chr1	9282716	9.28643e+06	4	3710.5
chr1	9.28659e+06	9286930	1	336.5
chr1	9.28809e+06	9.28878e+06	1	694
chr1	9.28981e+06	9291329	2	1520.5
chr1	9.29426e+06	9294589	1	327.5
chr1	9.29659e+06	9.29698e+06	2	392
chr1	9.2979e+06	9298471	1	573.5
chr1	9.30321e+06	9.30515e+06	3	1945
chr1	9.32378e+06	9338414	2	14636.5
chr1	9.33875e+06	9.3389e+06	1	149
chr1	9.33964e+06	9341034	4	1393.5
chr1	9351785	9359813	1	8029
chr1	9359862	9361482	1	1621
chr1	9389155	9389816	1	662
chr1	9.39064e+06	9391241	3	605.5
chr1	9393668	9.39443e+06	2	766.5
chr1	9394602	9.40298e+06	11	8381.5
chr1	9.43909e+06	9441359	1	2271.5
chr1	9.44213e+06	9442351	1	219.5
chr1	9445804	9446336	2	533
chr1	9.44889e+06	9.44921e+06	1	322
chr1	9450082	9450362	1	281
chr1	9.45088e+06	9.45102e+06	1	147
chr1	9452092	9455102	1	3011
chr1	9.46392e+06	9.46393e+06	1	8
chr1	9472411	9473084	1	674
chr1	9.47461e+06	9475218	1	609.5
chr1	9.47774e+06	9.47982e+06	2	2074
chr1	9.48158e+06	9482126	1	546.5
chr1	9.48234e+06	9482860	3	520.5
chr1	9.48539e+06	9486942	1	1555.5
chr1	9.48952e+06	9.48969e+06	1	167
chr1	9.49543e+06	9502221	11	6787.5
chr1	9503205	9.50356e+06	1	359.5
chr1	9503815	9.50399e+06	1	171.5
chr1	9.51019e+06	9512108	1	1923.5
chr1	9.51394e+06	9514246	2	307.5
chr1	9.51461e+06	9.51483e+06	1	221
chr1	9.51495e+06	9515296	2	342.5
chr1	9515638	9.51575e+06	1	109.5
chr1	9.51598e+06	9516386	1	402.5
chr1	9517384	9529796	11	12413
chr1	9535582	9567769	20	32188
chr1	9.59014e+06	9591180	1	1037.5
chr1	9.59208e+06	9.59212e+06	1	42
chr1	9594196	9595203	1	1008
chr1	9603527	9.60381e+06	1	284.5
chr1	9.63006e+06	9.63065e+06	1	591
chr1	9.63133e+06	9631669	1	343.5
chr1	9.63208e+06	9632459	1	376.5
chr1	9.63312e+06	9.63344e+06	1	320
chr1	9634382	9634754	1	373
chr1	9.63602e+06	9636680	2	662.5
chr1	9.63755e+06	9.63774e+06	1	196
chr1	9639246	9640360	2	1115
chr1	9.64604e+06	9.64636e+06	1	323
chr1	9647550	9647722	1	173
chr1	9.64872e+06	9648767	1	48.5
chr1	9649250	9.65061e+06	1	1364.5
chr1	9669540	9.6703e+06	1	758.5
chr1	9.67097e+06	9672403	1	1431.5
chr1	9.69975e+06	9.70016e+06	1	406
chr1	9.70086e+06	9701026	1	171.5
chr1	9707871	9709334	3	1464
chr1	9709743	9.71036e+06	1	615.5
chr1	9.71282e+06	9.71305e+06	1	234
chr1	9713283	9713382	2	100
chr1	9713897	9714592	1	696
chr1	9.71508e+06	9715319	1	243.5
chr1	9.71556e+06	9.7159e+06	2	340
chr1	9.71987e+06	9.72009e+06	1	222
chr1	9.72087e+06	9.72298e+06	6	2110
chr1	9723203	9.7251e+06	7	1900.5
chr1	9.72641e+06	9.72746e+06	1	1048
chr1	9731204	9731562	1	359
chr1	9740372	9741278	1	907
chr1	9769699	9770807	2	1109
chr1	9.77476e+06	9776971	2	2209.5
chr1	9777266	9.77735e+06	1	81.5
chr1	9778253	9778319	1	67
chr1	9791688	9791967	2	280
chr1	9.83561e+06	9836042	1	434.5
chr1	9840000	9840119	1	120
chr1	9840427	9848253	36	7827
chr1	9848362	9.85886e+06	21	10499.5
chr1	9.91e+06	9911287	1	1290.5
chr1	9927339	9927387	1	49
chr1	9927453	9927521	1	69
chr1	9927789	9.9294e+06	2	1611.5
chr1	9.94028e+06	9941394	1	1112.5
chr1	9942087	9946423	1	4337
chr1	9955041	9.95571e+06	1	669.5
chr1	9956870	9957084	2	215
chr1	9960341	9960868	1	528
chr1	9965642	9.96673e+06	1	1092.5
chr1	9973520	9.97479e+06	1	1275.5
chr1	9975234	9.97532e+06	1	86.5
chr1	9996295	9.99676e+06	1	467.5
chr1	10000427	1.00011e+07	1	705.5
chr1	1.00112e+07	1.00112e+07	1	64
chr1	10012798	10013718	1	921
chr1	1.00217e+07	10022252	1	598.5
chr1	10022616	1.00229e+07	1	291.5
chr1	10023098	10023471	1	374
chr1	10026017	10026487	3	471
chr1	10044451	1.00449e+07	1	441.5
chr1	1.00513e+07	10055479	1	4223.5
chr1	1.00633e+07	1.00641e+07	1	751
chr1	10065685	1.00669e+07	1	1217.5
chr1	1.00676e+07	1.00677e+07	1	104
chr1	1.00678e+07	10067827	1	61.5
chr1	1.00693e+07	1.00694e+07	1	110
chr1	1.00695e+07	10069784	1	266.5
chr1	10070429	10070895	1	467
chr1	1.00718e+07	1.00837e+07	3	11845
chr1	10099080	1.01001e+07	2	1009.5
chr1	10105358	10105568	1	211
chr1	1.0106e+07	10106325	1	366.5
chr1	1.01403e+07	10140567	1	269.5
chr1	10140928	1.01411e+07	1	207.5
chr1	10141305	10141897	2	593
chr1	10142025	1.01424e+07	2	365.5
chr1	10142846	1.01434e+07	1	552.5
chr1	1.0144e+07	1.01441e+07	2	178
chr1	10144594	1.0146e+07	5	1435.5
chr1	1.01465e+07	10146842	1	380.5
chr1	1.01493e+07	1.01532e+07	1	3884
chr1	10166013	10166798	1	786
chr1	10183853	1.01853e+07	1	1412.5
chr1	10185836	10186470	1	635
chr1	1.01869e+07	1.01883e+07	2	1432
chr1	10189393	10189676	1	284
chr1	1.019e+07	1.01903e+07	3	297
chr1	1.01914e+07	1.0192e+07	2	630
chr1	1.01924e+07	10192615	1	218.5
chr1	10192793	10193072	1	280
chr1	10196298	10196443	1	146
chr1	10196449	1.01965e+07	1	86.5
chr1	10198930	10199190	1	261
chr1	10218136	10238031	17	19896
chr1	1.02381e+07	10238114	1	38.5
chr1	10238122	10240055	12	1934
chr1	1.02438e+07	1.02446e+07	1	788
chr1	1.02454e+07	10245953	1	566.5
chr1	1.02463e+07	1.02465e+07	1	235
chr1	10247807	10248972	2	1166
chr1	10249051	10249082	1	32
chr1	1.02492e+07	10250012	3	816.5
chr1	1.02508e+07	1.02516e+07	1	776
chr1	1.02549e+07	10255238	1	340.5
chr1	1.02753e+07	1.02795e+07	10	4187
chr1	10279622	10280695	2	1074
chr1	10328570	1.03288e+07	1	226.5
chr1	1.03303e+07	1.0331e+07	1	674
chr1	10331200	1.03314e+07	1	219.5
chr1	1.03325e+07	10332861	1	403.5
chr1	1.03438e+07	1.03439e+07	2	93
chr1	10344012	10344034	1	23
chr1	1.03441e+07	1.03441e+07	1	3
chr1	10344140	1.03446e+07	1	454.5
chr1	1.03585e+07	1.03587e+07	1	124
chr1	10431714	10438891	4	7178
chr1	1.04434e+07	10446020	1	2571.5
chr1	1.04534e+07	10461991	3	8562.5
chr1	10473953	10501112	1	27160
chr1	1.05456e+07	1.05486e+07	7	3007
chr1	10548634	1.05501e+07	2	1423.5
chr1	1.05528e+07	10553612	3	815.5
chr1	1.05551e+07	1.05554e+07	1	369
chr1	10559905	10561382	2	1478
chr1	10562719	10563510	1	792
chr1	10581436	10581563	1	128
chr1	1.0586e+07	1.05943e+07	2	8281
chr1	1.06083e+07	1.06084e+07	1	57
chr1	10609004	10609206	1	203
chr1	10611634	1.06126e+07	1	926.5
chr1	10612918	10612951	1	34
chr1	1.06157e+07	10616514	1	808.5
chr1	10620137	1.06202e+07	1	24.5
chr1	1.06618e+07	10661830	1	11.5
chr1	1.06627e+07	1.06628e+07	1	58
chr1	10685568	1.069e+07	1	4423.5
chr1	1.07152e+07	1.07154e+07	1	179
chr1	1.07161e+07	10717221	5	1076.5
chr1	10718591	1.07192e+07	2	584.5
chr1	1.07202e+07	10720529	1	365.5
chr1	1.0721e+07	10721291	1	308.5
chr1	10722018	10722495	1	478
chr1	1.07245e+07	1.07248e+07	1	310
chr1	10725605	1.07264e+07	1	818.5
chr1	1.07272e+07	1.07291e+07	1	1924
chr1	1.07377e+07	1.07388e+07	1	1018
chr1	10743795	1.07441e+07	1	346.5
chr1	10752427	10753968	2	1542
chr1	10755886	1.07574e+07	1	1531.5
chr1	1.07593e+07	10759557	1	228.5
chr1	1.07604e+07	1.07609e+07	1	494
chr1	1.08229e+07	10839928	1	16984.5
chr1	1.0852e+07	1.08558e+07	2	3796
chr1	10864148	10867203	1	3056
chr1	1.08696e+07	1.08705e+07	1	972
chr1	10871388	1.08715e+07	1	77.5
chr1	1.08723e+07	10872355	1	98.5
chr1	10872725	10873186	1	462
chr1	1.08737e+07	10873804	1	154.5
chr1	1.08744e+07	1.08751e+07	2	705
chr1	1.08867e+07	10888388	2	1645.5
chr1	10889701	1.089e+07	1	283.5
chr1	1.08988e+07	10899047	1	225.5
chr1	10899413	10899806	1	394
chr1	10900772	1.09018e+07	1	1039.5
chr1	1.09021e+07	1.09025e+07	1	396
chr1	1.09028e+07	1.09029e+07	1	37
chr1	10903995	1.09044e+07	1	391.5
chr1	10905205	10906323	2	1119
chr1	1.09072e+07	1.09075e+07	1	359
chr1	1.09079e+07	10912071	3	4159.5
chr1	10914835	1.09153e+07	1	438.5
chr1	1.09209e+07	10921460	1	553.5
chr1	1.09228e+07	1.0923e+07	1	260
chr1	1.09235e+07	1.0924e+07	1	556
chr1	1.09287e+07	1.09288e+07	1	172
chr1	1.09296e+07	1.093e+07	2	469
chr1	10930822	10931118	1	297
chr1	1.09384e+07	1.09387e+07	1	301
chr1	1.09393e+07	10939436	1	170.5
chr1	10941767	1.09419e+07	1	113.5
chr1	10942899	10943109	1	211
chr1	10945580	10947029	1	1450
chr1	1.09484e+07	10950130	1	1700.5
chr1	10950772	1.0951e+07	1	256.5
chr1	1.09515e+07	10952008	2	537.5
chr1	10952479	10952738	1	260
chr1	10953251	1.09538e+07	2	561.5
chr1	10955831	1.0956e+07	1	203.5
chr1	1.09566e+07	1.09569e+07	1	295
chr1	1.09651e+07	1.09712e+07	2	6029
chr1	10982967	10983752	2	786
chr1	10989224	1.09896e+07	2	373.5
chr1	10989818	10989926	1	109
chr1	1.09922e+07	10992919	1	689.5
chr1	11082061	11082648	1	588
chr1	1.10831e+07	11084018	2	902.5
chr1	1.10862e+07	1.10865e+07	1	305
chr1	1.10873e+07	11087437	1	130.5
chr1	1.1091e+07	1.10916e+07	1	541
chr1	1.10935e+07	11099620	1	6113.5
chr1	11105242	1.11054e+07	1	146.5
chr1	1.11055e+07	1.11056e+07	1	73
chr1	11105657	1.11057e+07	1	48.5
chr1	1.11207e+07	1.11464e+07	1	25653
chr1	1.11888e+07	1.11892e+07	1	368
chr1	1.12032e+07	1.12162e+07	1	13052
chr1	11235005	1.12392e+07	2	4224.5
chr1	11241238	1.12416e+07	1	383.5
chr1	11242415	1.12428e+07	1	430.5
chr1	1.12435e+07	1.12443e+07	2	836
chr1	11244539	11245599	3	1061
chr1	1.1246e+07	11246454	1	446.5
chr1	1.12468e+07	11247409	2	609.5
chr1	1.12475e+07	11247870	1	322.5
chr1	11248512	1.12561e+07	17	7631.5
chr1	11256195	11256956	7	762
chr1	11257508	11258359	1	852
chr1	11261013	1.1263e+07	3	1982.5
chr1	1.13094e+07	11310125	1	679.5
chr1	11311409	11312406	3	998
chr1	11312637	1.13127e+07	1	34.5
chr1	11312703	11312860	2	158
chr1	11314166	11315674	2	1509
chr1	1.13279e+07	1.13295e+07	2	1533
chr1	1.13303e+07	11330695	2	419.5
chr1	11330810	1.13317e+07	2	894.5
chr1	1.13334e+07	1.13346e+07	3	1166
chr1	1.13371e+07	1.13375e+07	1	347
chr1	11338215	11338965	1	751
chr1	1.13397e+07	11339786	1	82.5
chr1	11339873	11340920	2	1048
chr1	1.13481e+07	11348823	1	674.5
chr1	11356214	11356954	1	741
chr1	11359788	1.13607e+07	1	869.5
chr1	1.13709e+07	11397122	26	26258.5
chr1	1.13976e+07	11402716	8	5157.5
chr1	1.14053e+07	1.14086e+07	4	3256
chr1	11409177	11409863	2	687
chr1	11410800	11411186	1	387
chr1	1.14187e+07	1.14236e+07	2	4898
chr1	11441614	11441746	2	133
chr1	11441848	11441964	1	117
chr1	11442752	11445338	4	2587
chr1	1.14542e+07	1.14601e+07	1	5908
chr1	1.14853e+07	11485715	1	463.5
chr1	11487957	1.14892e+07	1	1220.5
chr1	1.14904e+07	1.14908e+07	1	398
chr1	11495420	11499171	1	3752
chr1	11506591	11515885	3	9295
chr1	1.15193e+07	11528696	2	9439.5
chr1	1.15381e+07	11538863	3	756.5
chr1	1.15394e+07	1.15555e+07	9	16163
chr1	11569421	1.15703e+07	1	922.5
chr1	11570807	11572460	2	1654
chr1	1.15783e+07	1.15784e+07	1	77
chr1	1.15804e+07	11580490	1	120.5
chr1	1.15832e+07	11587880	9	4686.5
chr1	1.15886e+07	1.15921e+07	4	3483
chr1	11594745	1.15997e+07	5	4907.5
chr1	11608576	11611319	6	2744
chr1	1.16144e+07	1.16169e+07	2	2485
chr1	1.16171e+07	11617241	1	159.5
chr1	1.16173e+07	11617528	2	216.5
chr1	1.16176e+07	1.16181e+07	2	496
chr1	11620888	1.16209e+07	1	36.5
chr1	1.16241e+07	1.16255e+07	3	1398
chr1	1.16258e+07	1.16261e+07	1	343
chr1	1.1628e+07	11628392	2	432.5
chr1	1.16285e+07	1.16294e+07	4	916
chr1	11632007	1.16337e+07	3	1714.5
chr1	11633908	1.16344e+07	1	461.5
chr1	1.16371e+07	1.16378e+07	1	700
chr1	1.16383e+07	1.16448e+07	6	6509
chr1	11646122	1.16482e+07	1	2038.5
chr1	1.16658e+07	11677697	5	11921.5
chr1	11681519	11681799	1	281
chr1	1.16933e+07	11693426	1	123.5
chr1	1.16939e+07	1.17049e+07	16	11002
chr1	1.17459e+07	1.17463e+07	5	360
chr1	11746339	11746577	1	239
chr1	1.17468e+07	1.17476e+07	1	878
chr1	1.17516e+07	11751762	1	162.5
chr1	1.1752e+07	1.17522e+07	1	134
chr1	11759138	1.17594e+07	1	259.5
chr1	1.17612e+07	11761568	1	337.5
chr1	1.17752e+07	11782438	10	7213.5
chr1	1.17831e+07	1.17838e+07	3	734
chr1	11783948	11784665	4	718
chr1	1.17851e+07	11785909	2	790.5
chr1	1.17873e+07	1.17917e+07	18	4350
chr1	1.17918e+07	11792089	1	263.5
chr1	1.17934e+07	1.17944e+07	1	1009
chr1	11796630	11800721	2	4092
chr1	1.18489e+07	1.18528e+07	1	3890
chr1	11853060	11853432	1	373
chr1	1.18709e+07	1.1907e+07	3	36097
chr1	11973994	1.19756e+07	3	1570.5
chr1	1.19769e+07	1.19777e+07	1	754
chr1	11999910	1.20074e+07	1	7538.5
chr1	1.2008e+07	1.20089e+07	2	971
chr1	1.20102e+07	12013014	4	2840.5
chr1	12013549	12014467	1	919
chr1	12015165	1.20158e+07	1	645.5
chr1	1.20253e+07	1.20253e+07	1	43
chr1	1.20254e+07	1.20255e+07	1	78
chr1	12026462	1.20272e+07	1	759.5
chr1	1.20861e+07	12086450	1	340.5
chr1	1.20875e+07	12103045	2	15502.5
chr1	1.21296e+07	1.21303e+07	1	708
chr1	12133176	1.21336e+07	1	386.5
chr1	12135479	1.21361e+07	1	594.5
chr1	1.21392e+07	1.21393e+07	1	158
chr1	12145000	12145194	1	195
chr1	12151584	1.21517e+07	1	87.5
chr1	12151724	12151792	2	69
chr1	12159686	1.21598e+07	1	143.5
chr1	1.21749e+07	1.21755e+07	2	534
chr1	1.21759e+07	12176542	1	625.5
chr1	12185619	12188148	2	2530
chr1	1.21916e+07	12193185	1	1560.5
chr1	12194588	1.21947e+07	1	134.5
chr1	1.23003e+07	12300399	1	96.5
chr1	1.23023e+07	12302922	1	606.5
chr1	1.23034e+07	12303614	1	264.5
chr1	12326036	1.23264e+07	1	364.5
chr1	1.23274e+07	1.23275e+07	1	118
chr1	12329258	1.23295e+07	1	250.5
chr1	12335848	1.23359e+07	1	54.5
chr1	1.2337e+07	12337939	2	983.5
chr1	12338398	12338778	1	381
chr1	1.23546e+07	1.23551e+07	2	463
chr1	1.2404e+07	1.24087e+07	3	4714
chr1	12414108	12415115	3	1008
chr1	12418971	1.24204e+07	1	1404.5
chr1	12436698	12456837	6	20140
chr1	1.2457e+07	12457535	2	529.5
chr1	12457636	1.24602e+07	13	2521.5
chr1	12465673	1.24657e+07	1	46.5
chr1	12465812	1.24659e+07	1	120.5
chr1	1.2466e+07	1.2466e+07	1	8
chr1	12466217	12466256	1	40
chr1	12466708	12466961	1	254
chr1	12467426	12467692	1	267
chr1	1.24683e+07	12468855	1	544.5
chr1	12470133	1.2478e+07	3	7831.5
chr1	12491945	12504553	9	12609
chr1	12522566	12522916	2	351
chr1	1.25234e+07	12525622	3	2227.5
chr1	1.25279e+07	1.25281e+07	1	145
chr1	1.25355e+07	12536174	1	638.5
chr1	1.25365e+07	12536540	1	79.5
chr1	1.25384e+07	12538887	1	523.5
chr1	12540575	1.25418e+07	1	1244.5
chr1	1.25432e+07	12544295	3	1117.5
chr1	1.25452e+07	1.25454e+07	1	161
chr1	12546344	12549839	1	3496
chr1	1.2554e+07	12554687	2	650.5
chr1	1.25549e+07	1.25551e+07	1	220
chr1	1.2556e+07	1.25563e+07	3	273
chr1	12557825	12559677	1	1853
chr1	1.25607e+07	1.25615e+07	1	817
chr1	1.25623e+07	12562458	1	122.5
chr1	1.25626e+07	1.2563e+07	1	408
chr1	1.25646e+07	1.25646e+07	1	79
chr1	12564801	12564953	1	153
chr1	1.25666e+07	1.25676e+07	2	948
chr1	12569050	12569330	1	281
chr1	12597170	1.2599e+07	1	1818.5
chr1	1.26014e+07	12601527	1	124.5
chr1	1.2605e+07	1.26056e+07	4	644
chr1	12611909	12612083	1	175
chr1	12613393	12618435	8	5043
chr1	1.26209e+07	1.2621e+07	1	90
chr1	12621161	1.26237e+07	7	2578.5
chr1	12624189	1.26245e+07	2	345.5
chr1	1.26251e+07	1.26253e+07	1	167
chr1	1.26255e+07	1.26304e+07	1	4907
chr1	1.26431e+07	12645037	2	1912.5
chr1	1.26529e+07	12654085	2	1177.5
chr1	1.26616e+07	12662574	2	944.5
chr1	12663340	1.26643e+07	1	924.5
chr1	12668452	1.26688e+07	1	395.5
chr1	12669279	1.26733e+07	17	4016.5
chr1	1.26738e+07	1.26741e+07	1	247
chr1	12674275	1.2678e+07	8	3722.5
chr1	12711221	1.27114e+07	3	164.5
chr1	1.27498e+07	1.27527e+07	1	2898
chr1	1.27549e+07	1.27553e+07	1	395
chr1	1.27558e+07	12757669	4	1852.5
chr1	1.27584e+07	12758575	2	193.5
chr1	12760584	1.27612e+07	1	631.5
chr1	1.27616e+07	1.2762e+07	1	330
chr1	12762271	12762589	1	319
chr1	12763550	1.2765e+07	3	1412.5
chr1	1.27675e+07	1.27679e+07	2	433
chr1	12768387	1.27686e+07	1	178.5
chr1	12769263	12770438	4	1176
chr1	1.27705e+07	12770838	1	370.5
chr1	12771516	1.27715e+07	1	28.5
chr1	1.27746e+07	1.27746e+07	1	61
chr1	12775967	1.27767e+07	1	707.5
chr1	12779299	12780002	2	704
chr1	12780547	12780914	1	368
chr1	12812942	1.28131e+07	1	173.5
chr1	12814022	12814652	1	631
chr1	12821278	1.2822e+07	1	749.5
chr1	1.28236e+07	1.28237e+07	1	89
chr1	12823894	1.28241e+07	1	228.5
chr1	1.28302e+07	1.28311e+07	1	876
chr1	1.28322e+07	12832811	2	564.5
chr1	1.28333e+07	12833605	1	276.5
chr1	1.28338e+07	12834492	2	700.5
chr1	1.28354e+07	12835678	1	264.5
chr1	1.28373e+07	12837402	1	88.5
chr1	1.28376e+07	12842306	8	4690.5
chr1	12842656	12849655	6	7000
chr1	12850085	1.28505e+07	3	422.5
chr1	12852251	1.28531e+07	1	844.5
chr1	1.28552e+07	12855954	1	796.5
chr1	12857920	1.28589e+07	3	954.5
chr1	12859970	1.28601e+07	1	129.5
chr1	1.28613e+07	1.28614e+07	1	146
chr1	1.28616e+07	1.28673e+07	1	5710
chr1	12886786	1.28885e+07	1	1672.5
chr1	12894066	12895662	2	1597
chr1	1.28963e+07	12897848	2	1567.5
chr1	12900225	1.29003e+07	1	116.5
chr1	12900504	12900674	1	171
chr1	1.29016e+07	1.29022e+07	1	617
chr1	12944610	12945866	2	1257
chr1	1.29521e+07	1.29536e+07	1	1472
chr1	12955436	12956225	1	790
chr1	1.29567e+07	1.29572e+07	1	561
chr1	12957426	1.29579e+07	1	510.5
chr1	1.29688e+07	1.29689e+07	1	95
chr1	12971065	1.29711e+07	1	52.5
chr1	12971613	12971704	1	92
chr1	12995183	13007893	13	12711
chr1	13007953	13010465	12	2513
chr1	13010585	13011494	3	910
chr1	1.30119e+07	13020139	21	8257.5
chr1	13021996	13022592	1	597
chr1	1.30378e+07	1.30401e+07	2	2289
chr1	1.30427e+07	13043663	1	1008.5
chr1	13061062	13061985	2	924
chr1	13062686	13062922	1	237
chr1	1.30636e+07	1.30645e+07	2	864
chr1	1.30648e+07	13065491	2	698.5
chr1	13066881	1.30671e+07	1	181.5
chr1	13067353	1.30676e+07	2	276.5
chr1	1.3068e+07	1.30691e+07	3	1109
chr1	13070222	13071354	3	1133
chr1	1.30715e+07	1.30718e+07	1	280
chr1	1.31714e+07	13173552	6	2168.5
chr1	1.31737e+07	1.31748e+07	3	1079
chr1	1.31836e+07	13184632	1	1034.5
chr1	13191852	1.31922e+07	1	356.5
chr1	13198730	1.31993e+07	1	535.5
chr1	1.31999e+07	1.32001e+07	1	241
chr1	1.32007e+07	13201888	3	1207.5
chr1	13202608	1.32029e+07	1	309.5
chr1	13241472	1.32429e+07	1	1399.5
chr1	1.32477e+07	13247791	1	69.5
chr1	13250330	1.32512e+07	2	916.5
chr1	1.32522e+07	13253293	1	1047.5
chr1	1.32573e+07	1.32574e+07	1	133
chr1	13257533	1.32581e+07	2	569.5
chr1	1.32761e+07	1.32769e+07	1	765
chr1	13277189	1.32777e+07	1	507.5
chr1	1.32782e+07	13278271	1	96.5
chr1	13285497	1.32879e+07	4	2414.5
chr1	1.33089e+07	13308966	1	83.5
chr1	13342351	13353136	4	10786
chr1	1.34018e+07	13420207	3	18360.5
chr1	13421710	1.34219e+07	1	230.5
chr1	1.34225e+07	13422594	1	122.5
chr1	13423145	13423360	1	216
chr1	13424900	13426389	1	1490
chr1	1.34273e+07	1.34275e+07	1	150
chr1	13450757	1.34572e+07	1	6428.5
chr1	1.34605e+07	1.3461e+07	2	501
chr1	13461149	13461399	1	251
chr1	1.35376e+07	1.35384e+07	2	807
chr1	1.35399e+07	1.35401e+07	1	183
chr1	1.35416e+07	1.35426e+07	4	1070
chr1	1.3543e+07	13543311	3	353.5
chr1	1.35433e+07	1.35434e+07	1	22
chr1	13544808	13545385	3	578
chr1	1.35456e+07	13545733	1	153.5
chr1	13549955	1.35505e+07	1	540.5
chr1	1.35525e+07	1.35529e+07	2	378
chr1	1.35576e+07	1.35581e+07	1	534
chr1	13560578	13561185	1	608
chr1	13565853	1.35664e+07	3	587.5
chr1	1.35693e+07	1.35704e+07	1	1054
chr1	1.35716e+07	1.35724e+07	3	821
chr1	1.35725e+07	1.35728e+07	1	273
chr1	13573077	1.35732e+07	1	145.5
chr1	13573845	1.3574e+07	1	149.5
chr1	1.35765e+07	13576955	1	498.5
chr1	13583123	13583552	1	430
chr1	13585610	1.35874e+07	1	1779.5
chr1	13600716	1.36012e+07	1	488.5
chr1	1.36089e+07	13612736	1	3859.5
chr1	13619351	1.36201e+07	1	772.5
chr1	1.36246e+07	1.36261e+07	3	1504
chr1	1.36262e+07	13627938	1	1702.5
chr1	1.36441e+07	1.36444e+07	2	338
chr1	1.36455e+07	13648087	2	2572.5
chr1	1.36552e+07	13657355	4	2144.5
chr1	1.36577e+07	13657926	2	261.5
chr1	1.36581e+07	1.36583e+07	1	246
chr1	13659030	1.36603e+07	3	1250.5
chr1	13661361	13662185	1	825
chr1	13663234	1.36642e+07	1	966.5
chr1	13665662	1.36661e+07	3	420.5
chr1	13669936	13674074	3	4139
chr1	13674463	1.36754e+07	1	952.5
chr1	1.3677e+07	1.3678e+07	4	1053
chr1	1.36822e+07	13685693	2	3506.5
chr1	13707476	1.37091e+07	1	1639.5
chr1	13716906	1.37195e+07	1	2566.5
chr1	1.37379e+07	1.37499e+07	1	11998
chr1	13751066	1.37514e+07	1	304.5
chr1	1.37549e+07	13756054	2	1114.5
chr1	13756593	1.37567e+07	1	156.5
chr1	1.37597e+07	13760626	1	969.5
chr1	1.37607e+07	13761073	1	332.5
chr1	13762139	1.37625e+07	1	377.5
chr1	13764118	13767310	6	3193
chr1	13769421	13773315	2	3895
chr1	13778818	13779874	1	1057
chr1	1.37869e+07	13787174	2	316.5
chr1	1.37874e+07	13787558	1	168.5
chr1	1.37883e+07	13793097	6	4817.5
chr1	13795728	13798982	12	3255
chr1	13799384	13800353	3	970
chr1	1.38017e+07	13803200	2	1538.5
chr1	1.38035e+07	13803951	1	427.5
chr1	13808233	1.38083e+07	1	50.5
chr1	1.38085e+07	13809121	1	635.5
chr1	13811816	1.38122e+07	1	390.5
chr1	1.3813e+07	1.38132e+07	1	219
chr1	13823634	1.38236e+07	1	9.5
chr1	1.38237e+07	1.38237e+07	1	25
chr1	13823702	1.38238e+07	2	51.5
chr1	1.38238e+07	1.38238e+07	1	15
chr1	1.38239e+07	1.38239e+07	1	10
chr1	13823911	13823943	2	33
chr1	1.38306e+07	13832575	1	1979.5
chr1	13833006	13834974	2	1969
chr1	1.38354e+07	13835664	1	302.5
chr1	13835941	1.38375e+07	2	1564.5
chr1	1.38381e+07	13838486	1	436.5
chr1	13838743	13839445	2	703
chr1	1.38448e+07	1.38458e+07	3	1009
chr1	1.38466e+07	1.38477e+07	5	1048
chr1	1.38645e+07	1.38666e+07	4	2112
chr1	13867069	1.38723e+07	14	5255.5
chr1	13872763	1.38734e+07	1	652.5
chr1	13880242	13882240	8	1999
chr1	1.38826e+07	1.38831e+07	2	500
chr1	13883466	1.38836e+07	2	104.5
chr1	1.38836e+07	13884184	1	538.5
chr1	1.38871e+07	1.38886e+07	5	1438
chr1	1.38912e+07	1.38914e+07	1	145
chr1	13891526	1.38917e+07	4	223.5
chr1	13891887	1.38919e+07	1	57.5
chr1	13893468	1.38939e+07	2	385.5
chr1	1.38943e+07	1.38995e+07	1	5138
chr1	1.39253e+07	13925457	1	142.5
chr1	1.39255e+07	13925567	1	24.5
chr1	13925635	1.39258e+07	1	149.5
chr1	13926826	1.39277e+07	1	923.5
chr1	1.39278e+07	1.39294e+07	3	1659
chr1	13929708	1.39351e+07	2	5400.5
chr1	1.39381e+07	1.39393e+07	1	1194
chr1	13940001	1.39442e+07	2	4235.5
chr1	1.39447e+07	1.39464e+07	3	1744
chr1	13961614	1.39656e+07	1	3973.5
chr1	13966371	1.39683e+07	1	1901.5
chr1	1.39792e+07	13979394	1	214.5
chr1	13986521	1.39866e+07	1	40.5
chr1	1.39876e+07	1.39876e+07	1	18
chr1	1.39913e+07	1.39924e+07	3	1073
chr1	13992901	13994695	1	1795
chr1	1.4005e+07	14005298	1	294.5
chr1	1.40069e+07	1.40078e+07	1	862
chr1	14036579	14036645	1	67
chr1	14037641	14038351	1	711
chr1	14043718	1.40446e+07	3	834.5
chr1	1.40501e+07	1.40514e+07	1	1341
chr1	1.40527e+07	1.40536e+07	1	858
chr1	14054526	1.40552e+07	1	681.5
chr1	14067886	14068366	1	481
chr1	14121153	14130644	5	9492
chr1	14138069	1.41395e+07	6	1389.5
chr1	14145391	14145482	2	92
chr1	14153735	14153973	1	239
chr1	1.41614e+07	1.41617e+07	2	292
chr1	1.41647e+07	1.41659e+07	10	1233
chr1	14166059	1.41758e+07	17	9730.5
chr1	14176241	1.41791e+07	1	2900.5
chr1	1.41855e+07	1.41865e+07	6	930
chr1	1.41871e+07	1.41875e+07	1	360
chr1	1.41918e+07	1.41922e+07	2	387
chr1	14193114	14194479	1	1366
chr1	14206502	1.42069e+07	2	388.5
chr1	14240981	14241515	1	535
chr1	1.4255e+07	14255459	1	451.5
chr1	14256430	1.42568e+07	1	401.5
chr1	14257507	14257689	1	183
chr1	14258752	1.42594e+07	1	692.5
chr1	14266346	14266376	1	31
chr1	14267229	14267450	1	222
chr1	1.42686e+07	1.42691e+07	1	450
chr1	1.42692e+07	14269434	1	188.5
chr1	1.42698e+07	14270366	1	539.5
chr1	1.42817e+07	14282047	1	353.5
chr1	1.42845e+07	14284848	1	303.5
chr1	14285271	14286373	2	1103
chr1	14287192	1.42876e+07	1	386.5
chr1	14292142	14296116	4	3975
chr1	14298988	14303225	8	4238
chr1	14314787	14314816	1	30
chr1	14322833	1.43238e+07	1	1007.5
chr1	1.43504e+07	14350845	1	396.5
chr1	1.43554e+07	14355518	1	99.5
chr1	1.43557e+07	1.43558e+07	1	129
chr1	1.43569e+07	1.4357e+07	2	169
chr1	1.44205e+07	1.44209e+07	2	406
chr1	1.44223e+07	14422391	1	109.5
chr1	14447071	1.44471e+07	1	58.5
chr1	1.44472e+07	14447176	1	5.5
chr1	1.44474e+07	14447817	3	439.5
chr1	14449033	1.44491e+07	1	54.5
chr1	14454379	14455895	2	1517
chr1	14459896	14461899	2	2004
chr1	14464476	1.44665e+07	1	2027.5
chr1	14533495	1.45336e+07	1	75.5
chr1	1.45336e+07	1.45344e+07	4	813
chr1	1.45346e+07	14535108	1	494.5
chr1	14543760	14547518	1	3759
chr1	14552088	14552694	1	607
chr1	14572192	1.45733e+07	1	1103.5
chr1	1.45742e+07	14574274	1	117.5
chr1	1.45747e+07	1.45755e+07	1	847
chr1	1.45865e+07	14587377	2	841.5
chr1	14588166	1.45883e+07	1	87.5
chr1	14597712	1.45991e+07	2	1344.5
chr1	14605714	1.46064e+07	1	732.5
chr1	14609048	1.46098e+07	1	719.5
chr1	14610739	1.46112e+07	2	461.5
chr1	1.4622e+07	14622729	2	766.5
chr1	1.46235e+07	1.46248e+07	2	1288
chr1	14625497	14626530	2	1034
chr1	14626872	1.46271e+07	1	193.5
chr1	14644659	14644847	1	189
chr1	14694723	1.46955e+07	3	765.5
chr1	1.46957e+07	1.46959e+07	1	171
chr1	1.47049e+07	14705048	2	154.5
chr1	14705349	14705817	1	469
chr1	1.47142e+07	1.47145e+07	1	323
chr1	14729602	14729848	2	247
chr1	14730750	14731286	2	537
chr1	1.47359e+07	14736263	1	337.5
chr1	14736981	1.47373e+07	1	320.5
chr1	1.47379e+07	14738410	1	504.5
chr1	1.47388e+07	1.47392e+07	1	351
chr1	14740040	1.47404e+07	1	361.5
chr1	14741550	14741667	1	118
chr1	14742654	1.47442e+07	3	1502.5
chr1	1.47453e+07	14745443	1	103.5
chr1	1.47457e+07	1.47459e+07	1	239
chr1	14750309	1.47519e+07	1	1588.5
chr1	14771339	1.47718e+07	1	436.5
chr1	1.47763e+07	14776629	1	375.5
chr1	14781580	14781827	1	248
chr1	14783410	1.47838e+07	1	389.5
chr1	14784009	14784409	1	401
chr1	1.47872e+07	1.47882e+07	1	982
chr1	1.47915e+07	1.47916e+07	1	138
chr1	1.47918e+07	1.47936e+07	2	1832
chr1	14793941	14794076	1	136
chr1	14794693	14795335	1	643
chr1	1.47961e+07	14796370	1	243.5
chr1	14796638	1.47969e+07	1	249.5
chr1	14797060	14797259	1	200
chr1	1.47978e+07	1.47982e+07	1	483
chr1	14798470	14798759	1	290
chr1	1.48039e+07	14812439	1	8552.5
chr1	14821735	1.48225e+07	1	761.5
chr1	1.48235e+07	1.48267e+07	3	3221
chr1	14827410	14828439	3	1030
chr1	1.483e+07	14831662	3	1711.5
chr1	14832768	14833337	1	570
chr1	1.48335e+07	1.4834e+07	1	512
chr1	14849967	14850021	1	55
chr1	14850667	1.48507e+07	1	25.5
chr1	14850781	1.48509e+07	1	102.5
chr1	14859870	1.48599e+07	1	51.5
chr1	14861252	14861599	1	348
chr1	14862542	14862840	1	299
chr1	14864737	14868210	4	3474
chr1	1.48693e+07	1.48703e+07	2	938
chr1	14871601	1.48724e+07	2	802.5
chr1	14877268	1.48775e+07	1	204.5
chr1	14880708	14880882	1	175
chr1	14882545	1.48826e+07	1	23.5
chr1	1.48853e+07	14885518	1	215.5
chr1	14886226	1.48865e+07	1	255.5
chr1	14887024	1.48878e+07	1	733.5
chr1	14891048	14894356	1	3309
chr1	1.48993e+07	1.49e+07	1	661
chr1	1.49073e+07	1.49076e+07	1	359
chr1	14913933	14914871	1	939
chr1	1.49162e+07	1.49236e+07	8	7359
chr1	14923668	1.49237e+07	1	82.5
chr1	1.49238e+07	1.49241e+07	2	290
chr1	14924496	1.49246e+07	1	90.5
chr1	1.49246e+07	14924684	1	50.5
chr1	1.49247e+07	1.49247e+07	1	15
chr1	14924765	14924944	1	180
chr1	14925164	1.49252e+07	1	63.5
chr1	14925261	1.49253e+07	1	67.5
chr1	1.49259e+07	1.4926e+07	1	138
chr1	14926233	14926767	5	535
chr1	1.49268e+07	1.49269e+07	2	54
chr1	14926909	14926946	1	38
chr1	14927092	1.49276e+07	6	549.5
chr1	1.49277e+07	1.49277e+07	1	53
chr1	14927760	14927778	1	19
chr1	14928003	14928042	1	40
chr1	1.49281e+07	14928153	1	24.5
chr1	1.49445e+07	1.49445e+07	1	22
chr1	14947710	14947756	1	47
chr1	1.49667e+07	14966890	1	205.5
chr1	14989935	1.49908e+07	4	874.5
chr1	1.49909e+07	1.49913e+07	2	394
chr1	1.49916e+07	14991698	2	70.5
chr1	14992068	1.49921e+07	1	46.5
chr1	14993546	14994640	1	1095
chr1	14999469	15001183	2	1715
chr1	1.50018e+07	15002497	1	693.5
chr1	1.50031e+07	1.50038e+07	1	670
chr1	15008651	15011665	1	3015
chr1	1.50122e+07	1.50132e+07	1	943
chr1	15013722	15014185	1	464
chr1	15015089	15015612	2	524
chr1	15015822	1.50164e+07	2	537.5
chr1	15023756	15024540	3	785
chr1	15024709	1.50248e+07	1	124.5
chr1	15043201	15054215	1	11015
chr1	1.50561e+07	1.50562e+07	1	96
chr1	1.50646e+07	15064804	1	222.5
chr1	1.50652e+07	15065662	2	458.5
chr1	1.50675e+07	1.50679e+07	2	373
chr1	1.50769e+07	1.50815e+07	5	4589
chr1	1.50863e+07	15086601	2	286.5
chr1	1.50874e+07	15087951	1	566.5
chr1	1.50884e+07	1.50887e+07	1	301
chr1	15089706	15091277	4	1572
chr1	15092023	1.50926e+07	1	614.5
chr1	15105883	1.51098e+07	3	3943.5
chr1	15110605	15115692	5	5088
chr1	15118307	15118618	1	312
chr1	15121048	15121715	2	668
chr1	1.51263e+07	1.5127e+07	1	720
chr1	15136300	15136355	2	56
chr1	15138217	15138631	1	415
chr1	15139570	1.51435e+07	2	3967.5
chr1	1.51465e+07	1.51482e+07	2	1691
chr1	1.51484e+07	15148869	1	431.5
chr1	15149700	1.51504e+07	2	679.5
chr1	15153089	1.51544e+07	3	1348.5
chr1	1.51561e+07	1.51566e+07	2	495
chr1	1.51571e+07	15157962	3	830.5
chr1	1.51656e+07	15165898	1	286.5
chr1	1.5167e+07	15167924	1	957.5
chr1	1.51699e+07	1.517e+07	1	75
chr1	1.51703e+07	1.51709e+07	1	549
chr1	1.51723e+07	1.51732e+07	1	905
chr1	1.51794e+07	1.51801e+07	2	679
chr1	1.5181e+07	15181524	1	556.5
chr1	15184223	15191458	11	7236
chr1	1.52347e+07	15237994	1	3292.5
chr1	15299585	15300201	1	617
chr1	1.53116e+07	15311761	1	143.5
chr1	1.53138e+07	1.5314e+07	1	145
chr1	15314857	15317875	3	3019
chr1	1.53179e+07	15319541	7	1619.5
chr1	1.53209e+07	1.53219e+07	1	985
chr1	1.53245e+07	15326209	3	1715.5
chr1	15329272	1.53306e+07	1	1312.5
chr1	15331602	15332083	6	482
chr1	15332331	1.53334e+07	2	1065.5
chr1	1.5351e+07	15351044	1	86.5
chr1	1.53511e+07	15351232	1	99.5
chr1	1.53513e+07	1.53515e+07	1	175
chr1	15352250	1.53525e+07	1	237.5
chr1	1.53548e+07	1.53553e+07	11	421
chr1	15355338	1.53555e+07	1	141.5
chr1	1.53557e+07	15358016	1	2298.5
chr1	1.53639e+07	1.53649e+07	1	1005
chr1	15369226	1.53695e+07	1	278.5
chr1	15373589	15374230	1	642
chr1	1.5387e+07	1.53878e+07	1	809
chr1	15405347	15405725	1	379
chr1	1.5437e+07	1.54421e+07	1	5055
chr1	1.54466e+07	1.54467e+07	2	112
chr1	1.54469e+07	15448040	1	1131.5
chr1	1.54508e+07	15452026	1	1209.5
chr1	1.54546e+07	1.54579e+07	2	3334
chr1	1.54702e+07	15470419	1	188.5
chr1	15471686	15472964	1	1279
chr1	1.54735e+07	15474965	1	1492.5
chr1	1.54783e+07	15481681	4	3379.5
chr1	1.54834e+07	1.54835e+07	1	127
chr1	15483572	15483863	1	292
chr1	1.54842e+07	15485791	6	1639.5
chr1	1.54883e+07	1.54893e+07	2	989
chr1	1.549e+07	1.54903e+07	1	291
chr1	15491563	15491655	1	93
chr1	15492530	1.54928e+07	1	260.5
chr1	1.54929e+07	15492967	1	25.5
chr1	1.54932e+07	1.54937e+07	1	563
chr1	15496521	15497459	3	939
chr1	1.54982e+07	15499189	3	982.5
chr1	15500430	15501018	4	589
chr1	1.55014e+07	15501579	1	207.5
chr1	15502634	1.55029e+07	1	315.5
chr1	15503583	15503830	1	248
chr1	1.55052e+07	1.55058e+07	1	550
chr1	15507886	15509897	3	2012
chr1	15515975	15521481	1	5507
chr1	1.55337e+07	15534064	1	388.5
chr1	1.55347e+07	15534818	1	148.5
chr1	15535819	15536758	1	940
chr1	1.55398e+07	1.55404e+07	3	607
chr1	15540780	1.55431e+07	4	2355.5
chr1	1.55494e+07	1.55496e+07	1	220
chr1	15550111	1.55502e+07	1	96.5
chr1	1.55506e+07	15550989	1	379.5
chr1	1.55511e+07	1.55516e+07	3	514
chr1	1.55518e+07	15551884	2	77.5
chr1	1.55519e+07	15552143	3	215.5
chr1	1.55526e+07	1.55529e+07	1	322
chr1	15553043	15553379	2	337
chr1	15553390	15553409	1	20
chr1	1.5558e+07	1.55587e+07	2	736
chr1	1.5568e+07	15568007	1	48.5
chr1	1.5568e+07	1.55681e+07	1	93
chr1	1.5569e+07	1.55692e+07	3	216
chr1	15569282	15569661	2	380
chr1	15570058	1.55708e+07	5	753.5
chr1	1.55709e+07	1.5571e+07	2	138
chr1	1.55713e+07	1.55717e+07	1	411
chr1	15572428	15572484	1	57
chr1	15573215	1.55733e+07	2	66.5
chr1	1.55745e+07	15574861	4	343.5
chr1	1.55757e+07	1.55816e+07	2	5936
chr1	1.55834e+07	1.55839e+07	1	429
chr1	15584117	1.55843e+07	1	196.5
chr1	15588648	1.55889e+07	1	282.5
chr1	1.55891e+07	1.55895e+07	1	392
chr1	1.5597e+07	1.55988e+07	1	1814
chr1	1.56014e+07	1.5602e+07	1	593
chr1	1.56041e+07	15604852	2	789.5
chr1	1.56052e+07	15606756	7	1544.5
chr1	1.56079e+07	1.56106e+07	4	2721
chr1	1.56116e+07	1.56145e+07	6	2880
chr1	1.56145e+07	1.56148e+07	3	270
chr1	15615392	1.56183e+07	5	2923.5
chr1	1.56192e+07	15619241	1	27.5
chr1	15665032	15680755	3	15724
chr1	1.57194e+07	15719804	1	365.5
chr1	15720593	1.57211e+07	1	531.5
chr1	15722906	15723530	1	625
chr1	15723792	15724023	1	232
chr1	15724972	15726034	2	1063
chr1	15727600	1.57297e+07	1	2084.5
chr1	15733927	15734354	1	428
chr1	15734680	1.57385e+07	2	3820.5
chr1	15760208	1.57603e+07	1	82.5
chr1	1.57615e+07	15761519	1	20.5
chr1	1.57637e+07	1.57638e+07	1	64
chr1	15769241	15769464	1	224
chr1	1.57695e+07	1.57696e+07	1	105
chr1	1.57699e+07	15769879	1	17.5
chr1	15770336	1.57706e+07	1	233.5
chr1	15772488	1.57726e+07	1	105.5
chr1	1.5773e+07	15773070	1	68.5
chr1	15773462	15773971	1	510
chr1	15774338	1.57744e+07	1	86.5
chr1	1.57756e+07	1.57757e+07	1	80
chr1	15775819	1.57759e+07	1	59.5
chr1	15781777	15782056	2	280
chr1	1.57835e+07	15784437	2	977.5
chr1	1.57847e+07	1.57847e+07	1	65
chr1	15785067	1.57851e+07	1	57.5
chr1	1.57852e+07	1.57853e+07	1	108
chr1	15785651	15785729	1	79
chr1	1.57858e+07	15785808	1	46.5
chr1	1.57865e+07	15786597	1	109.5
chr1	1.57876e+07	1.57878e+07	1	166
chr1	1.57887e+07	15790272	3	1591.5
chr1	1.58344e+07	15835216	4	791.5
chr1	15835716	15835811	1	96
chr1	15835894	15836176	1	283
chr1	1.58375e+07	1.58375e+07	1	33
chr1	1.5838e+07	15838066	1	69.5
chr1	15838709	1.58396e+07	3	847.5
chr1	1.58416e+07	1.58511e+07	4	9503
chr1	1.58711e+07	1.58786e+07	7	7573
chr1	1.58817e+07	15882269	1	551.5
chr1	1.58826e+07	1.58831e+07	1	507
chr1	1.58837e+07	1.58843e+07	1	579
chr1	15885274	1.58857e+07	1	469.5
chr1	15886078	1.58863e+07	1	241.5
chr1	1.58867e+07	1.58873e+07	1	540
chr1	15887618	15887789	1	172
chr1	1.58881e+07	15888395	2	302.5
chr1	1.58885e+07	1.58885e+07	1	6
chr1	1.58886e+07	15888703	1	105.5
chr1	1.58888e+07	15888926	1	126.5
chr1	1.58959e+07	1.58964e+07	1	528
chr1	1.59056e+07	15909327	1	3707.5
chr1	15909378	15909506	3	129
chr1	1.59096e+07	15909716	3	137.5
chr1	15909767	15909866	2	100
chr1	15909913	15910042	2	130
chr1	1.59107e+07	15910947	6	270.5
chr1	1.59111e+07	15911167	1	113.5
chr1	15911205	1.59115e+07	2	308.5
chr1	1.59118e+07	15912093	4	307.5
chr1	15912223	1.59125e+07	4	288.5
chr1	1.59125e+07	1.59128e+07	2	287
chr1	15913159	1.59145e+07	11	1301.5
chr1	15914537	1.59146e+07	1	53.5
chr1	1.59147e+07	1.5915e+07	2	283
chr1	1.59154e+07	15915511	2	109.5
chr1	1.59164e+07	15916508	2	74.5
chr1	15917035	1.59176e+07	3	517.5
chr1	1.59176e+07	1.59176e+07	1	36
chr1	1.59178e+07	15917929	1	154.5
chr1	1.59181e+07	1.59185e+07	5	355
chr1	15918534	15918542	1	9
chr1	15918663	1.59187e+07	1	84.5
chr1	15919050	1.59193e+07	1	230.5
chr1	15919475	1.59195e+07	1	42.5
chr1	1.59201e+07	1.59206e+07	2	434
chr1	15920743	1.59213e+07	3	561.5
chr1	1.59213e+07	1.59215e+07	2	166
chr1	15921650	15921784	2	135
chr1	1.59219e+07	1.5922e+07	1	107
chr1	1.59222e+07	15922422	1	197.5
chr1	15923379	15923456	1	78
chr1	15923576	15923859	3	284
chr1	15924056	1.59241e+07	1	10.5
chr1	1.59242e+07	1.59243e+07	1	119
chr1	1.59245e+07	1.5925e+07	4	549
chr1	1.59262e+07	1.59268e+07	2	550
chr1	1.59275e+07	1.59281e+07	1	635
chr1	1.59302e+07	15931128	1	944.5
chr1	1.59749e+07	1.59762e+07	1	1286
chr1	1.59914e+07	1.59928e+07	2	1405
chr1	1.59956e+07	15995683	1	119.5
chr1	15997166	1.59976e+07	1	427.5
chr1	1.59987e+07	1.59998e+07	2	1110
chr1	1.60009e+07	16001747	1	874.5
chr1	1.60034e+07	16008276	2	4858.5
chr1	16014738	16018040	1	3303
chr1	1.60205e+07	16020733	1	213.5
chr1	16021005	16022883	12	1879
chr1	16023106	16023373	1	268
chr1	1.60236e+07	1.6024e+07	4	385
chr1	16023995	16024635	2	641
chr1	1.60247e+07	16025673	6	1022.5
chr1	16025856	1.60269e+07	7	1003.5
chr1	1.60271e+07	1.60272e+07	1	33
chr1	1.60272e+07	1.60274e+07	2	193
chr1	16035006	1.60358e+07	8	804.5
chr1	16036657	1.60369e+07	2	230.5
chr1	16038296	16038550	1	255
chr1	1.60573e+07	1.60574e+07	1	98
chr1	1.60592e+07	16062189	2	3037.5
chr1	16065265	16066027	2	763
chr1	16066668	16071417	2	4750
chr1	1.61336e+07	1.61432e+07	9	9563
chr1	1.61435e+07	1.61438e+07	1	310
chr1	16195847	1.61984e+07	1	2599.5
chr1	16199112	1.61999e+07	1	740.5
chr1	16200376	16200903	1	528
chr1	1.62046e+07	16205399	2	834.5
chr1	1.62057e+07	16206126	1	455.5
chr1	1.62124e+07	1.62152e+07	1	2833
chr1	1.6216e+07	1.62164e+07	1	394
chr1	16260709	16261461	1	753
chr1	1.62637e+07	16263851	1	138.5
chr1	1.6264e+07	16271564	5	7560.5
chr1	1.62757e+07	1.62784e+07	2	2733
chr1	16282954	16284421	2	1468
chr1	1.62864e+07	1.62882e+07	2	1874
chr1	1.6289e+07	16289001	1	47.5
chr1	16289487	16289635	1	149
chr1	16293311	1.62933e+07	1	26.5
chr1	16294449	16294486	1	38
chr1	16295575	1.62956e+07	1	10.5
chr1	16299064	16299328	1	265
chr1	16332150	1.63325e+07	3	382.5
chr1	16332835	1.63331e+07	1	219.5
chr1	16339817	1.63399e+07	1	39.5
chr1	16351561	1.63551e+07	1	3543.5
chr1	16397551	1.63979e+07	1	309.5
chr1	1.63993e+07	16399495	1	146.5
chr1	1.64003e+07	1.64003e+07	1	19
chr1	16404252	1.64045e+07	1	277.5
chr1	16407485	16407692	1	208
chr1	16408717	16409397	1	681
chr1	16410120	16410299	1	180
chr1	1.64105e+07	1.64106e+07	1	149
chr1	1.64107e+07	1.64107e+07	1	53
chr1	16410810	1.64115e+07	2	680.5
chr1	1.6439e+07	16441012	4	1987.5
chr1	16441235	16442180	2	946
chr1	16442986	1.64432e+07	1	166.5
chr1	1.64432e+07	1.64439e+07	3	671
chr1	1.64439e+07	1.64441e+07	2	167
chr1	1.64514e+07	16451378	1	19.5
chr1	1.64515e+07	16451576	1	113.5
chr1	16451885	1.6452e+07	1	128.5
chr1	1.64522e+07	1.64523e+07	1	136
chr1	16452488	1.64525e+07	1	55.5
chr1	1.64527e+07	16453337	4	676.5
chr1	1.64542e+07	1.64546e+07	1	348
chr1	1.64547e+07	16454798	2	99.5
chr1	1.64552e+07	16455418	1	250.5
chr1	16455669	1.64557e+07	1	66.5
chr1	1.64566e+07	16457770	4	1204.5
chr1	16458118	1.64583e+07	1	178.5
chr1	1.64585e+07	1.64591e+07	1	616
chr1	16463058	16502840	1	39783
chr1	16762692	16827064	12	64373
chr10	46835	47881	1	1047
chr10	53310.5	60681.5	3	7372
chr10	63910	64534.5	1	625.5
chr10	70911.5	71033	1	122.5
chr10	72615.5	74909.5	4	2295
chr10	74948	74982.5	1	35.5
chr10	89871.5	102092	1	12221.5
chr10	164104	164289	1	185.5
chr10	165414	165782	1	368.5
chr10	168766	170547	11	1782
chr10	184915	193468	1	8554
chr10	194502	194596	1	95
chr10	199498	199630	1	133
chr10	199927	200227	1	301
chr10	201336	201746	1	410.5
chr10	287194	297076	4	9883
chr10	305590	306682	1	1093.5
chr10	309515	310188	2	674.5
chr10	310402	311437	4	1036
chr10	313167	313872	1	706.5
chr10	314024	314142	4	119
chr10	314156	314210	1	54.5
chr10	314296	314337	1	42.5
chr10	314382	314430	2	50
chr10	314563	314714	1	152
chr10	314774	314808	1	34
chr10	314821	315020	3	199.5
chr10	315354	315372	1	18
chr10	315405	315556	2	151.5
chr10	315606	315716	1	111.5
chr10	315826	316238	5	414
chr10	316290	316556	3	267.5
chr10	316636	316813	1	178
chr10	316940	316952	1	13
chr10	316980	318134	3	1154.5
chr10	318540	318622	1	83.5
chr10	319074	320327	2	1254.5
chr10	321038	321438	1	400
chr10	323214	323914	3	700.5
chr10	328012	329894	2	1882.5
chr10	333682	338575	9	4894
chr10	362790	373305	2	10516
chr10	395330	512410	4	117081
chr10	521756	522254	2	498
chr10	577866	578366	1	500
chr10	581874	583569	3	1696
chr10	584146	584780	1	634
chr10	585203	585281	1	79
chr10	585944	586614	1	671.5
chr10	589426	589991	1	566
chr10	596621	597096	1	476.5
chr10	614032	618410	1	4379
chr10	618823	619477	1	655
chr10	620230	620357	1	128.5
chr10	621255	621810	1	556
chr10	623836	624604	1	769
chr10	625062	635593	5	10531.5
chr10	635942	635968	1	27
chr10	636699	636962	1	263.5
chr10	637040	637052	1	12.5
chr10	638322	638524	4	203.5
chr10	640707	640850	1	144
chr10	644828	661078	10	16251.5
chr10	665731	670250	1	4519.5
chr10	679301	688742	2	9442
chr10	709996	710548	1	554
chr10	710815	711019	1	205
chr10	713996	714508	3	513
chr10	714904	715318	1	415
chr10	722803	724414	1	1611.5
chr10	725437	726341	1	905
chr10	726954	727088	1	136
chr10	728322	729466	1	1144
chr10	731238	732204	3	966.5
chr10	733552	737838	7	4286
chr10	738410	738628	1	220
chr10	738908	739546	1	638
chr10	772346	773945	1	1600
chr10	776660	777003	2	344
chr10	777068	777238	1	172
chr10	779502	779676	1	175.5
chr10	779830	783251	1	3421.5
chr10	804090	807366	1	3277.5
chr10	812485	813090	2	606
chr10	813567	813680	1	113.5
chr10	816758	817727	2	970
chr10	819662	820272	2	611
chr10	822160	822368	1	209
chr10	822520	822635	1	116.5
chr10	823100	823196	1	96
chr10	824742	825194	1	453.5
chr10	825446	825738	1	292
chr10	1.02268e+06	1022993	1	315.5
chr10	1.02304e+06	1023488	1	446.5
chr10	1.02632e+06	1.02691e+06	1	589
chr10	1.02924e+06	1.0298e+06	1	565
chr10	1.04433e+06	1044403	1	76.5
chr10	1055916	1056706	2	791
chr10	1076051	1.07829e+06	6	2241.5
[truncated: 25,243 more rows]

## Sheet: i-blocks in s1 genomes
Introgressed blocks (i-blocks) in s1 genomes under the condition of >=8 occurrences of i-allele
Chromosome	Start position	End position	No. of i-sites	Block length
chr1	243095	560544	2	317450
chr1	1365298	2304173	2	938876
chr1	2.60942e+06	2675017	9	65597.5
chr1	2.83495e+06	2835238	3	288.5
chr1	2.83529e+06	2835417	1	123.5
chr1	2.83557e+06	2836287	6	718.5
chr1	2837190	2855468	8	18279
chr1	3.17148e+06	3.2462e+06	7	74727
chr1	3246459	3247184	7	726
chr1	3.24892e+06	3.24937e+06	2	446
chr1	3263316	3298053	5	34738
chr1	3305139	3.3087e+06	3	3566.5
chr1	3.30934e+06	3.31373e+06	1	4392
chr1	3.33381e+06	3334817	1	1004.5
chr1	3.35383e+06	3.35429e+06	1	454
chr1	3354782	3354861	1	80
chr1	3354994	3.3552e+06	1	207.5
chr1	3.35571e+06	3.35574e+06	1	38
chr1	3375620	3.37566e+06	2	45.5
chr1	3.42191e+06	3.42353e+06	1	1620
chr1	3625193	3.62543e+06	1	240.5
chr1	3.64317e+06	3643206	1	34.5
chr1	3644603	3.64503e+06	1	430.5
chr1	3646647	3.64698e+06	1	337.5
chr1	3647218	3.64757e+06	2	356.5
chr1	3702790	3703052	1	263
chr1	3705864	3.70595e+06	1	87.5
chr1	3706103	3.70613e+06	1	23.5
chr1	3.70668e+06	3707179	1	503.5
chr1	4010961	4013785	2	2825
chr1	4.01649e+06	4.01783e+06	2	1336
chr1	4083752	4088160	10	4409
chr1	4.08926e+06	4089793	2	538.5
chr1	4.0899e+06	4090027	1	132.5
chr1	4.09022e+06	4092409	4	2189.5
chr1	4.09552e+06	4.0962e+06	2	677
chr1	4.09656e+06	4.10008e+06	10	3528
chr1	4.10032e+06	4101680	3	1362.5
chr1	4.10679e+06	4106921	1	132.5
chr1	4.11728e+06	4117503	1	219.5
chr1	4253718	4254442	1	725
chr1	4268068	4.26838e+06	1	308.5
chr1	4307856	4308051	1	196
chr1	4.40162e+06	4490589	1	88970.5
chr1	4517898	4.51854e+06	1	638.5
chr1	4.51875e+06	4.5191e+06	2	355
chr1	4530909	4531021	2	113
chr1	4.5506e+06	4.55062e+06	1	20
chr1	4.59091e+06	4591903	4	993.5
chr1	4.62128e+06	4621483	1	201.5
chr1	4674015	4.67425e+06	1	232.5
chr1	4.69191e+06	4.69314e+06	1	1229
chr1	4694854	4.70186e+06	4	7009.5
chr1	4708264	4708870	1	607
chr1	4.71401e+06	4715305	1	1292.5
chr1	4731179	4734948	1	3770
chr1	4.7419e+06	4742037	1	142.5
chr1	4.76164e+06	4764983	2	3346.5
chr1	4.77624e+06	4.77692e+06	1	683
chr1	4.77869e+06	4779779	2	1091.5
chr1	4.7803e+06	4.78043e+06	1	125
chr1	4.78095e+06	4781417	1	470.5
chr1	4.78154e+06	4782469	2	934.5
chr1	4782867	4783365	2	499
chr1	4783521	4.78389e+06	1	371.5
chr1	4.78452e+06	4.78476e+06	1	244
chr1	4784973	4785284	2	312
chr1	4.80091e+06	4.81273e+06	2	11828
chr1	4824669	4826688	2	2020
chr1	4855003	4855086	2	84
chr1	4855873	4.85598e+06	1	107.5
chr1	4864055	4.86481e+06	2	758.5
chr1	4916713	4.9175e+06	1	786.5
chr1	5.00909e+06	5.01001e+06	1	921
chr1	5031871	5.0323e+06	2	425.5
chr1	5.03268e+06	5036680	7	3996.5
chr1	5.03679e+06	5.03693e+06	1	139
chr1	5050428	5050599	1	172
chr1	5105746	5107369	3	1624
chr1	5.15897e+06	5159710	2	738.5
chr1	5167889	5.16839e+06	2	499.5
chr1	5.16964e+06	5.16998e+06	2	338
chr1	5176149	5176216	1	68
chr1	5.21457e+06	5.2148e+06	2	226
chr1	5.23974e+06	5240291	2	555.5
chr1	5.27512e+06	5277255	1	2136.5
chr1	5281625	5282044	1	420
chr1	5.37276e+06	5.37326e+06	1	500
chr1	5.40053e+06	5400782	1	251.5
chr1	5.423e+06	5447564	1	24567.5
chr1	5.57793e+06	5.5928e+06	16	14869
chr1	5.60268e+06	5613025	15	10344.5
chr1	5628298	5628603	1	306
chr1	5640491	5640592	1	102
chr1	5.65324e+06	5654210	1	971.5
chr1	5740612	5.74085e+06	1	235.5
chr1	5753856	5753996	1	141
chr1	5.79309e+06	5793555	1	466.5
chr1	5850011	5.85031e+06	1	296.5
chr1	5861436	5861826	1	391
chr1	5862565	5864932	4	2368
chr1	5890336	5.89046e+06	1	129.5
chr1	5.89058e+06	5890757	1	177.5
chr1	5.89212e+06	5.89487e+06	5	2751
chr1	5895223	5897621	11	2399
chr1	5.89831e+06	5.89877e+06	1	461
chr1	5.90042e+06	5.90259e+06	6	2163
chr1	5913816	5915948	3	2133
chr1	5916753	5.91676e+06	1	5.5
chr1	5.92247e+06	5923201	2	728.5
chr1	5.92396e+06	5.92408e+06	1	120
chr1	5927602	5.9441e+06	1	16498.5
chr1	6116192	6117424	4	1233
chr1	6118848	6.12633e+06	3	7485.5
chr1	6.16569e+06	6.17216e+06	17	6467
chr1	6.17223e+06	6.17273e+06	2	504
chr1	6175642	6.17574e+06	1	99.5
chr1	6176151	6.18077e+06	10	4617.5
chr1	6210385	6223533	25	13149
chr1	6225524	6225814	1	291
chr1	6.22724e+06	6231616	6	4377.5
chr1	6.23287e+06	6234598	4	1731.5
chr1	6235241	6238590	5	3350
chr1	6.2972e+06	6297653	1	458.5
chr1	6299009	6.29925e+06	1	243.5
chr1	6347364	6.34907e+06	1	1707.5
chr1	6.5148e+06	6.51502e+06	1	216
chr1	6573468	6.57419e+06	1	718.5
chr1	6.61006e+06	6.61483e+06	9	4776
chr1	6.61735e+06	6618334	2	984.5
chr1	6.62114e+06	6.62134e+06	1	196
chr1	6.66901e+06	6673818	5	4808.5
chr1	6674322	6675696	4	1375
chr1	6.67807e+06	6.68481e+06	6	6743
chr1	6.68564e+06	6.69022e+06	8	4579
chr1	6.69148e+06	6691771	1	290.5
chr1	6.69196e+06	6.69292e+06	2	963
chr1	6903550	6.90553e+06	1	1985.5
chr1	6916902	6.92283e+06	7	5927.5
chr1	6.97524e+06	6.97557e+06	1	334
chr1	7.06397e+06	7065314	1	1349.5
chr1	7090824	7.09156e+06	1	740.5
chr1	7242772	7243205	1	434
chr1	7243873	7.24417e+06	3	301.5
chr1	7.27649e+06	7.27694e+06	1	454
chr1	7.40354e+06	7404025	1	485.5
chr1	7422814	7423056	1	243
chr1	7450283	7450500	1	218
chr1	7.46939e+06	7469958	1	571.5
chr1	7481149	7484592	1	3444
chr1	7.54306e+06	7.54382e+06	2	767
chr1	7.54409e+06	7.54519e+06	4	1101
chr1	7545538	7546212	5	675
chr1	7546311	7548724	21	2414
chr1	7.54876e+06	7.54904e+06	1	275
chr1	7.54932e+06	7549707	3	391.5
chr1	7549821	7551603	2	1783
chr1	7.59499e+06	7.59504e+06	1	51
chr1	7608070	7608644	1	575
chr1	7.61045e+06	7611939	2	1487.5
chr1	7630087	7.65207e+06	2	21984.5
chr1	7.6859e+06	7686760	1	864.5
chr1	7.69895e+06	7.70622e+06	15	7274
chr1	7.70673e+06	7.71073e+06	5	4002
chr1	7718448	7718856	2	409
chr1	7.7192e+06	7723022	2	3818.5
chr1	7729892	7733152	1	3261
chr1	7733864	7734567	3	704
chr1	7741872	7747619	1	5748
chr1	7.75005e+06	7.75018e+06	1	132
chr1	7.75187e+06	7754454	3	2583.5
chr1	7763304	7.76538e+06	2	2077.5
chr1	7.76802e+06	7.76824e+06	1	215
chr1	7.76957e+06	7770207	1	641.5
chr1	7777713	7778169	2	457
chr1	7781392	7782864	3	1473
chr1	7.78491e+06	7785465	1	557.5
chr1	7.79205e+06	7.79228e+06	1	229
chr1	7.79356e+06	7.79373e+06	1	175
chr1	7.79453e+06	7.79531e+06	2	782
chr1	7806352	7.80823e+06	2	1874.5
chr1	7810534	7.8107e+06	1	169.5
chr1	7813614	7814414	1	801
chr1	7820357	7820650	1	294
chr1	7822681	7.8241e+06	2	1420.5
chr1	7.82948e+06	7832837	4	3360.5
chr1	8.01817e+06	8019210	1	1037.5
chr1	8.05617e+06	8.05836e+06	1	2197
chr1	8.07635e+06	8.07737e+06	2	1019
chr1	8078438	8.08342e+06	12	4979.5
chr1	8084295	8106403	6	22109
chr1	8156515	8159668	1	3154
chr1	8162572	8.16278e+06	1	206.5
chr1	8.17876e+06	8.18173e+06	2	2973
chr1	8183310	8186117	2	2808
chr1	8.187e+06	8189001	1	2003.5
chr1	8.2419e+06	8.24334e+06	3	1437
chr1	8.278e+06	8.27867e+06	2	670
chr1	8.35091e+06	8351868	2	956.5
chr1	8.36404e+06	8.36546e+06	1	1425
chr1	8367133	8367419	1	287
chr1	8.37412e+06	8374883	6	766.5
chr1	8387079	8.38828e+06	3	1198.5
chr1	8390163	8391761	1	1599
chr1	8.40166e+06	8401812	1	157.5
chr1	8.41114e+06	8.41251e+06	3	1377
chr1	8430609	8430898	1	290
chr1	8443470	8443511	1	42
chr1	8470655	8.47102e+06	2	366.5
chr1	8471459	8472931	4	1473
chr1	8473703	8.47387e+06	1	169.5
chr1	8485212	8486315	3	1104
chr1	8.4975e+06	8.50304e+06	4	5536
chr1	8.53402e+06	8534395	1	372.5
chr1	8552963	8.56586e+06	1	12899.5
chr1	8.59875e+06	8.61528e+06	4	16532
chr1	8618200	8.61822e+06	1	23.5
chr1	8.64511e+06	8.64562e+06	2	509
chr1	8.73315e+06	8.73341e+06	1	262
chr1	8.74672e+06	8748259	1	1544.5
chr1	8778275	8.77865e+06	1	379.5
chr1	8779038	8.78193e+06	1	2892.5
chr1	8792406	8.79461e+06	1	2202.5
chr1	8.79722e+06	8.79855e+06	1	1324
chr1	8.84717e+06	8850454	1	3282.5
chr1	8.87961e+06	8.87982e+06	1	213
chr1	8.88081e+06	8881987	1	1179.5
chr1	8.91227e+06	8916510	5	4237.5
chr1	8.91994e+06	8.92116e+06	1	1215
chr1	8957077	8.95883e+06	3	1751.5
chr1	8960988	8.9632e+06	3	2209.5
chr1	8.96369e+06	8964011	1	321.5
chr1	8978950	8.98163e+06	2	2679.5
chr1	9033262	9034126	1	865
chr1	9034717	9.03811e+06	6	3391.5
chr1	9039436	9.03976e+06	3	328.5
chr1	9039895	9040909	7	1015
chr1	9.0416e+06	9.04326e+06	5	1664
chr1	9.04355e+06	9.04589e+06	8	2342
chr1	9.0464e+06	9.05596e+06	11	9564
chr1	9056779	9059282	5	2504
chr1	9059493	9.06258e+06	2	3085.5
chr1	9065870	9067235	3	1366
chr1	9.0706e+06	9075795	4	5197.5
chr1	9.08024e+06	9081834	2	1597.5
chr1	9082496	9084491	2	1996
chr1	9105207	9105274	1	68
chr1	9106347	9106824	1	478
chr1	9.10783e+06	9109571	3	1739.5
chr1	9110653	9.11195e+06	4	1301.5
chr1	9.11293e+06	9113738	2	805.5
chr1	9114969	9116591	3	1623
chr1	9.11716e+06	9.11743e+06	2	273
chr1	9.11749e+06	9118315	2	830.5
chr1	9119173	9.11939e+06	2	215.5
chr1	9119806	9129599	4	9794
chr1	9130928	9136715	12	5788
chr1	9.13703e+06	9139237	3	2206.5
chr1	9139312	9150837	25	11526
chr1	9.15396e+06	9154300	1	340.5
chr1	9.15438e+06	9155772	2	1397.5
chr1	9.15726e+06	9158698	3	1440.5
chr1	9.16085e+06	9.16296e+06	2	2105
chr1	9.17194e+06	9.17308e+06	1	1142
chr1	9.17405e+06	9.17409e+06	1	36
chr1	9.17416e+06	9176241	5	2083.5
chr1	9176333	9178687	4	2355
chr1	9.2162e+06	9.21747e+06	2	1277
chr1	9261918	9264958	1	3041
chr1	9268508	9.26866e+06	1	152.5
chr1	9291329	9292919	1	1591
chr1	9.29916e+06	9299796	1	640.5
chr1	9.30006e+06	9.30066e+06	2	604
chr1	9.30515e+06	9305819	2	666.5
chr1	9378919	9.37905e+06	1	134.5
chr1	9.41447e+06	9414740	1	272.5
chr1	9451636	9452092	1	457
chr1	9461822	9.46332e+06	3	1502.5
chr1	9476082	9476455	1	374
chr1	9504515	9.50502e+06	1	503.5
chr1	9.59827e+06	9.60052e+06	1	2245
chr1	9.6025e+06	9603527	2	1031.5
chr1	9.60381e+06	9.60784e+06	9	4034
chr1	9607986	9.6144e+06	12	6410.5
chr1	9678281	9683589	1	5309
chr1	9694457	9.69501e+06	1	555.5
chr1	9715319	9.71556e+06	1	244.5
chr1	9735257	9736016	1	760
chr1	9745069	9745458	1	390
chr1	9.76469e+06	9765048	1	359.5
chr1	9804520	9810019	1	5500
chr1	9897849	9899250	2	1402
chr1	9907583	9.90783e+06	1	247.5
chr1	9927236	9927339	1	104
chr1	9927521	9927789	1	269
chr1	9.9675e+06	9967684	1	180.5
chr1	9.97569e+06	9.97619e+06	1	505
chr1	1.00025e+07	10002933	1	468.5
chr1	10010822	1.00112e+07	1	337.5
chr1	1.00439e+07	10044451	1	574.5
chr1	1.00677e+07	1.00678e+07	1	52
chr1	10067827	1.00679e+07	1	103.5
chr1	10069784	10070008	1	225
chr1	10103524	10103871	1	348
chr1	10103902	10104098	1	197
chr1	1.01127e+07	1.01132e+07	1	506
chr1	1.01181e+07	10118203	1	101.5
chr1	10146842	1.01493e+07	3	2453.5
chr1	10165793	10166013	1	221
chr1	1.01682e+07	10168771	1	610.5
chr1	10171363	10174889	1	3527
chr1	1.01763e+07	10179509	3	3219.5
chr1	1.02652e+07	1.02753e+07	1	10084
chr1	1.02795e+07	10279622	1	116.5
chr1	10280695	1.02916e+07	28	10913.5
chr1	1.02922e+07	10309177	41	16928.5
chr1	10312020	10328570	27	16551
chr1	1.03288e+07	1.03303e+07	3	1536
chr1	1.0331e+07	10331200	1	197.5
chr1	1.03314e+07	1.03325e+07	4	1041
chr1	10332861	1.03438e+07	16	10943.5
chr1	1.03439e+07	10344012	3	117.5
chr1	10344034	1.03441e+07	3	66.5
chr1	1.03441e+07	10344140	2	39.5
chr1	1.03446e+07	1.03585e+07	28	13947
chr1	1.03587e+07	10407052	34	48390.5
chr1	10407444	1.04137e+07	10	6249.5
chr1	1.0414e+07	1.04175e+07	7	3492
chr1	10417977	1.04221e+07	11	4097.5
chr1	1.04229e+07	10423030	1	145.5
chr1	1.0425e+07	10431714	12	6703.5
chr1	10438891	1.04434e+07	1	4559.5
chr1	10446020	1.04534e+07	3	7410.5
chr1	10461991	10473953	4	11963
chr1	1.05449e+07	10545371	1	485.5
chr1	10553612	1.05547e+07	5	1090.5
chr1	10555627	1.05572e+07	5	1607.5
chr1	1.05817e+07	10582330	3	588.5
chr1	10603604	10603757	1	154
chr1	1.06992e+07	10701089	2	1918.5
chr1	1.07022e+07	10702307	1	98.5
chr1	1.07024e+07	10704297	1	1942.5
chr1	1.07362e+07	1.07377e+07	1	1566
chr1	1.07674e+07	10781797	1	14378.5
chr1	1.0869e+07	1.08696e+07	3	528
chr1	1.08705e+07	10871388	1	848.5
chr1	1.08715e+07	1.08723e+07	2	794
chr1	10872355	10872725	2	371
chr1	10873186	1.08737e+07	2	465.5
chr1	10873804	1.08744e+07	1	571.5
chr1	1.08751e+07	1.08867e+07	11	11666
chr1	10980072	10982967	7	2896
chr1	10983752	10988796	14	5045
chr1	10998230	10998400	1	171
chr1	1.10876e+07	11087870	1	269.5
chr1	1.10882e+07	1.10885e+07	1	278
chr1	11088809	1.10891e+07	1	302.5
chr1	1.11083e+07	11115226	1	6882.5
chr1	11175445	1.11764e+07	1	997.5
chr1	1.11768e+07	1.1177e+07	1	253
chr1	11177636	11178473	1	838
chr1	11240009	11240562	1	554
chr1	11247409	1.12475e+07	1	140.5
chr1	11258359	1.12592e+07	2	813.5
chr1	1.13607e+07	11363548	2	2892.5
chr1	1.13658e+07	1.13661e+07	1	269
chr1	1.13666e+07	11367378	2	818.5
chr1	11367918	11368096	1	179
chr1	11368371	11368652	1	282
chr1	11410209	11410800	2	592
chr1	11411186	1.14116e+07	1	443.5
chr1	1.14285e+07	1.14286e+07	1	94
chr1	1.14348e+07	1.14391e+07	4	4296
chr1	11439654	11441272	3	1619
chr1	11445338	11447278	2	1941
chr1	1.14611e+07	1.14688e+07	1	7686
chr1	1.14758e+07	1.14761e+07	1	300
chr1	11483754	1.14853e+07	2	1499.5
chr1	11570614	11570807	1	194
chr1	11572460	1.15729e+07	1	466.5
chr1	11573454	11573865	1	412
chr1	11574193	11574468	1	276
chr1	1.16169e+07	1.16171e+07	1	197
chr1	11617241	1.16173e+07	2	72.5
chr1	11617528	1.16176e+07	1	118.5
chr1	1.16209e+07	1.16241e+07	5	3192
chr1	1.16255e+07	1.16258e+07	3	294
chr1	11628392	1.16285e+07	1	137.5
chr1	1.16294e+07	11632007	3	2564.5
chr1	1.16337e+07	11633908	1	188.5
chr1	1.16344e+07	1.16371e+07	3	2741
chr1	1.16378e+07	1.16383e+07	1	489
chr1	1.16448e+07	11646122	2	1319.5
chr1	1.16482e+07	11649333	1	1174.5
chr1	11662108	11665388	1	3281
chr1	1.17097e+07	11741220	29	31483.5
chr1	1.17594e+07	11759502	1	106.5
chr1	11760045	1.17612e+07	2	1187.5
chr1	11782438	1.17831e+07	2	658.5
chr1	1.17838e+07	11783948	1	120.5
chr1	11784665	1.17851e+07	1	455.5
chr1	11785909	1.17873e+07	2	1399.5
chr1	11796082	11796630	1	549
chr1	1.18027e+07	11805747	6	3006.5
chr1	1.18083e+07	1.18103e+07	1	2027
chr1	11824008	11824216	1	209
chr1	11834307	1.18489e+07	7	14630.5
chr1	1.18528e+07	11853060	1	235.5
chr1	11953629	1.19539e+07	1	246.5
chr1	1.19542e+07	1.1955e+07	1	714
chr1	11955677	11956062	1	386
chr1	1.19579e+07	1.19582e+07	1	334
chr1	11984458	11999910	8	15453
chr1	12014467	12015165	1	699
chr1	1.20218e+07	1.20236e+07	1	1738
chr1	12027440	1.20333e+07	9	5877.5
chr1	12041326	12048545	1	7220
chr1	1.21337e+07	12133812	1	145.5
chr1	1.21378e+07	1.21392e+07	1	1396
chr1	1.21393e+07	12141708	9	2383.5
chr1	1.21422e+07	12145000	11	2813.5
chr1	12145194	12150250	8	5057
chr1	12150978	12151584	1	607
chr1	1.21517e+07	12151724	1	54.5
chr1	12151792	12153683	6	1892
chr1	12154200	12159686	9	5487
chr1	12160525	1.21615e+07	2	961.5
chr1	1.21618e+07	1.2162e+07	1	183
chr1	1.21621e+07	1.21641e+07	5	1956
chr1	1.21647e+07	1.21653e+07	1	532
chr1	12300843	1.23011e+07	1	228.5
chr1	12302922	12303210	1	289
chr1	1.23215e+07	12322232	1	759.5
chr1	1.23271e+07	12327246	1	145.5
chr1	12328085	1.23286e+07	1	494.5
chr1	12329586	12329823	1	238
chr1	12456837	1.2457e+07	1	170.5
chr1	1.257e+07	1.25703e+07	1	320
chr1	1.2583e+07	12592064	1	9066.5
chr1	1.2599e+07	1.26004e+07	1	1402
chr1	1.27114e+07	12711545	1	96.5
chr1	12711986	1.27235e+07	2	11559.5
chr1	1.27594e+07	12760584	1	1231.5
chr1	1.27612e+07	1.27616e+07	2	436
chr1	1.2762e+07	12762271	1	293.5
chr1	12762589	12763550	2	962
chr1	1.2765e+07	1.27675e+07	9	2500
chr1	1.27679e+07	12768387	3	495.5
chr1	1.27686e+07	12769263	4	699.5
chr1	12770438	1.27705e+07	1	31.5
chr1	12770838	12771516	3	679
chr1	1.27715e+07	1.27746e+07	6	3013
chr1	1.27746e+07	12775004	2	389.5
chr1	12801709	12801957	1	249
chr1	1.28226e+07	1.28229e+07	1	266
chr1	1.28255e+07	1.28259e+07	1	321
chr1	12842306	12842656	1	351
chr1	12856383	12856810	1	428
chr1	12897848	1.28982e+07	2	402.5
chr1	12898470	12899223	3	754
chr1	13105488	1.31087e+07	1	3196.5
chr1	1.31091e+07	13109299	1	200.5
chr1	13109792	1.31101e+07	1	266.5
chr1	13111031	1.31133e+07	5	2302.5
chr1	13113933	1.31153e+07	5	1375.5
chr1	1.31156e+07	13116806	7	1242.5
chr1	1.31171e+07	13121524	4	4437.5
chr1	13338542	13342351	2	3810
chr1	1.33843e+07	13390954	4	6704.5
chr1	13398222	1.34018e+07	2	3626.5
chr1	13526550	1.35307e+07	1	4146.5
chr1	13543311	1.35433e+07	1	39.5
chr1	1.35434e+07	13544074	2	704.5
chr1	1.3565e+07	1.35657e+07	1	667
chr1	1.36187e+07	1.36192e+07	1	423
chr1	13657926	1.36581e+07	2	132.5
chr1	1.36583e+07	13659030	1	728.5
chr1	1.37137e+07	13714139	1	413.5
chr1	1.37204e+07	13721428	1	1036.5
chr1	13723968	1.37379e+07	4	13936.5
chr1	1.39683e+07	1.39792e+07	18	10910
chr1	13979394	13980583	2	1190
chr1	1.40253e+07	14033184	2	7874.5
chr1	14039761	1.40408e+07	1	1069.5
chr1	14196608	14197111	1	504
chr1	1.42332e+07	1.42338e+07	1	623
chr1	1.42368e+07	14237177	1	350.5
chr1	14237978	14239135	1	1158
chr1	1.42725e+07	14273727	1	1216.5
chr1	14377851	14378219	1	369
chr1	1.438e+07	14380278	1	304.5
chr1	14396371	1.43976e+07	1	1207.5
chr1	1.43995e+07	14400007	1	460.5
chr1	14400400	14401222	2	823
chr1	1.44404e+07	14441682	1	1313.5
chr1	1.44455e+07	1.44464e+07	1	870
chr1	1.44472e+07	1.44472e+07	1	9
chr1	14447176	1.44472e+07	1	16.5
chr1	1.44479e+07	1.44484e+07	1	488
chr1	14448888	14449033	1	146
chr1	14449103	1.44514e+07	2	2313.5
chr1	14551179	1.45517e+07	1	474.5
chr1	14555992	14558612	1	2621
chr1	14626530	1.46267e+07	1	179.5
chr1	1.46943e+07	1.46945e+07	1	167
chr1	1.47067e+07	14707137	1	400.5
chr1	1.47216e+07	1.4722e+07	1	382
chr1	14726901	1.47272e+07	1	297.5
chr1	1.47275e+07	1.47279e+07	2	360
chr1	14732102	14732416	1	315
chr1	1.4733e+07	1.47347e+07	2	1692
chr1	1.47459e+07	14746551	1	613.5
chr1	14784409	1.47852e+07	1	765.5
chr1	1.48709e+07	14871601	1	713.5
chr1	1.48727e+07	1.48735e+07	6	753
chr1	1.48748e+07	14875063	1	310.5
chr1	14875541	14876555	4	1015
chr1	14876742	14876864	1	123
chr1	14886688	14887024	2	337
chr1	14897842	1.48993e+07	4	1493.5
chr1	1.49e+07	1.4902e+07	4	1979
chr1	14902914	14903023	1	110
chr1	1.49032e+07	14903635	1	431.5
chr1	14904173	1.49073e+07	2	3101.5
chr1	1.49076e+07	14913933	10	6302.5
chr1	14926172	14926233	1	62
chr1	1.49289e+07	1.49445e+07	9	15630
chr1	1.49445e+07	1.49477e+07	30	3138
chr1	14947756	1.49518e+07	16	4076.5
chr1	14959940	1.49667e+07	6	6746.5
chr1	1.4967e+07	14967353	2	352.5
chr1	15011665	1.50122e+07	1	584.5
chr1	1.5027e+07	1.50272e+07	1	263
chr1	1.50711e+07	1.50769e+07	8	5793
chr1	15085505	15085650	1	146
chr1	1.50938e+07	15093991	3	233.5
chr1	1.5094e+07	15094050	1	19.5
chr1	15103375	15105883	2	2509
chr1	15118618	1.5119e+07	1	348.5
chr1	15272717	15285348	1	12632
chr1	1.53623e+07	1.53629e+07	1	605
chr1	1.5435e+07	1.5437e+07	1	2012
chr1	15499189	1.54996e+07	1	387.5
chr1	15604852	15605064	1	213
chr1	1.56145e+07	1.56145e+07	1	82
chr1	15623380	15624001	2	622
chr1	1.56963e+07	15705308	8	9016.5
chr1	1.57131e+07	15714041	2	984.5
chr1	1.57211e+07	1.57215e+07	1	387
chr1	15721836	15722906	2	1071
chr1	1.57297e+07	1.5733e+07	2	3350
chr1	15734354	15734680	1	327
chr1	1.57385e+07	1.57407e+07	1	2248
chr1	15741319	15746062	7	4744
chr1	1.57464e+07	15747340	7	974.5
chr1	15748089	1.5754e+07	7	5942.5
chr1	15755426	15755990	3	565
chr1	1.57562e+07	15756406	1	202.5
chr1	15756862	15756903	1	42
chr1	1.5757e+07	1.5757e+07	1	43
chr1	1.57571e+07	1.57572e+07	2	155
chr1	15757349	1.57575e+07	2	121.5
chr1	15758134	15758140	1	7
chr1	1.57586e+07	1.57593e+07	1	674
chr1	1.57596e+07	1.57598e+07	2	129
chr1	15759971	15760208	2	238
chr1	1.57603e+07	1.57603e+07	1	27
chr1	1.57603e+07	1.57605e+07	2	175
chr1	15760593	1.57607e+07	3	78.5
chr1	1.57607e+07	1.57608e+07	1	42
chr1	1.57608e+07	1.57615e+07	4	703
chr1	15761519	1.57615e+07	1	13.5
chr1	15761708	15761808	1	101
chr1	1.5763e+07	1.57632e+07	1	125
chr1	1.57638e+07	15763793	1	33.5
chr1	1.5765e+07	1.57668e+07	2	1878
chr1	1.57683e+07	15769241	4	924.5
chr1	1.57696e+07	1.57699e+07	3	276
chr1	15769879	1.57699e+07	1	25.5
chr1	1.577e+07	15770014	1	42.5
chr1	15770050	15770336	3	287
chr1	1.57706e+07	15770680	1	112.5
chr1	15771120	1.57713e+07	1	190.5
chr1	15771343	1.57715e+07	3	179.5
chr1	15772065	15772173	1	109
chr1	1.57726e+07	15772823	1	231.5
chr1	15773070	15773184	1	115
chr1	15773971	1.57743e+07	1	293.5
chr1	15774474	15774654	1	181
chr1	1.57749e+07	1.57751e+07	1	177
chr1	15775258	15775498	2	241
chr1	15776133	15781777	9	5645
chr1	15782056	1.57835e+07	2	1405.5
chr1	15784437	1.57847e+07	2	219.5
chr1	1.57847e+07	15785067	2	348.5
chr1	1.57851e+07	1.57852e+07	1	67
chr1	1.57853e+07	15785651	4	355.5
chr1	15785729	1.57858e+07	2	34.5
chr1	15785808	1.5786e+07	3	211.5
chr1	15786327	1.57865e+07	2	162.5
chr1	15786597	1.57866e+07	1	51.5
chr1	15786656	1.57869e+07	1	198.5
chr1	15787050	1.57873e+07	1	205.5
chr1	15790272	1.57967e+07	8	6443.5
chr1	1.57974e+07	15798389	1	996.5
chr1	1.57995e+07	15833964	38	34426.5
chr1	1.58354e+07	15835565	1	152.5
chr1	15835811	15835894	1	84
chr1	15836176	15836481	1	306
chr1	1.58367e+07	15836872	1	193.5
chr1	15836969	1.58375e+07	3	541.5
chr1	15837941	1.5838e+07	1	57.5
chr1	15838066	15838709	2	644
chr1	1.58396e+07	15839847	1	292.5
chr1	15857070	15857316	1	247
chr1	1.58934e+07	1.58939e+07	1	427
chr1	1.58964e+07	1.58968e+07	1	393
chr1	1.58999e+07	15901714	2	1772.5
chr1	15909506	1.59096e+07	2	74.5
chr1	15909866	15909913	1	48
chr1	15910042	1.59107e+07	4	636.5
chr1	15910947	1.59111e+07	1	108.5
chr1	15911167	15911205	1	39
chr1	1.59115e+07	15911616	1	104.5
chr1	15911706	1.59118e+07	2	81.5
chr1	15912093	15912223	1	131
chr1	1.59128e+07	15913159	2	325.5
chr1	1.59145e+07	15914537	3	78.5
chr1	1.5915e+07	1.59154e+07	2	392
chr1	15915511	1.59164e+07	5	924.5
chr1	15916508	1.59166e+07	1	81.5
chr1	1.59166e+07	15917035	4	419.5
chr1	1.59176e+07	1.59176e+07	1	62
chr1	1.59176e+07	1.59178e+07	2	129
chr1	15917929	1.59181e+07	1	169.5
chr1	1.59185e+07	15918534	1	83.5
chr1	15918542	15918663	3	122
chr1	1.59188e+07	15919050	1	250.5
chr1	1.59193e+07	15919431	2	152.5
chr1	1.59195e+07	1.59201e+07	3	634
chr1	1.59206e+07	15920743	2	161.5
chr1	1.59213e+07	1.59213e+07	1	46
chr1	1.59215e+07	15921650	1	137.5
chr1	15921784	1.59219e+07	1	152.5
chr1	1.5922e+07	1.59222e+07	1	185
chr1	15922422	15923133	2	712
chr1	15923279	15923379	1	101
chr1	15923456	15923576	1	121
chr1	15923996	15924056	1	61
chr1	15924114	1.59242e+07	2	51.5
chr1	1.59243e+07	15924432	1	150.5
chr1	1.5925e+07	1.59262e+07	5	1231
chr1	1.59268e+07	1.59275e+07	2	686
chr1	1.59281e+07	15929103	1	992.5
chr1	15931128	15934073	2	2946
chr1	1.59359e+07	15936300	1	435.5
chr1	1.59928e+07	15993511	1	735.5
chr1	1.60375e+07	16038296	2	809.5
chr1	1.60425e+07	1.6045e+07	1	2563
chr1	16054740	16056016	2	1277
chr1	1.60568e+07	1.60573e+07	1	529
chr1	16207608	16207856	1	249
chr1	1.62803e+07	16282954	4	2607.5
chr1	1.62882e+07	1.6289e+07	1	711
chr1	16289001	16289487	4	487
chr1	16289635	16289799	1	165
chr1	1.62901e+07	1.62902e+07	1	171
chr1	1.62904e+07	16290585	2	151.5
chr1	1.62906e+07	1.62909e+07	2	212
chr1	1.62909e+07	1.62909e+07	1	18
chr1	16290941	16291068	6	128
chr1	16291110	1.62912e+07	2	55.5
chr1	1.62912e+07	1.62912e+07	3	53
chr1	1.62912e+07	16291568	13	327.5
chr1	16291583	1.62916e+07	3	59.5
chr1	16291688	16291723	2	36
chr1	16291740	1.6292e+07	5	259.5
chr1	16292072	1.62931e+07	36	1020.5
chr1	16293118	16293311	8	194
chr1	1.62933e+07	16293618	9	282.5
chr1	1.62936e+07	16294005	13	375.5
chr1	1.62941e+07	16294449	11	379.5
chr1	16294486	16294642	4	157
chr1	1.62947e+07	16294860	8	192.5
chr1	1.62949e+07	16294927	2	33.5
chr1	16294941	16295486	18	546
chr1	16295527	16295575	3	49
chr1	1.62956e+07	1.6296e+07	12	426
chr1	1.6296e+07	1.62961e+07	2	51
chr1	1.62961e+07	1.62961e+07	2	34
chr1	16296191	1.62962e+07	1	55.5
chr1	1.62963e+07	1.62963e+07	2	13
chr1	16296283	16296292	1	10
chr1	16296310	16296361	3	52
chr1	16296371	1.62968e+07	11	475.5
chr1	16297115	1.62973e+07	1	174.5
chr1	1.62976e+07	1.62977e+07	1	89
chr1	16297674	1.6298e+07	5	328.5
chr1	1.62984e+07	16299064	1	639.5
chr1	16299503	1.63009e+07	2	1441.5
chr1	16301509	16302507	2	999
chr1	16302725	1.63097e+07	30	6943.5
chr1	1.63099e+07	1.631e+07	1	107
chr1	16310053	16310121	4	69
chr1	1.63195e+07	16322899	10	3382.5
chr1	1.63236e+07	1.63247e+07	4	1105
chr1	1.63252e+07	16325535	2	307.5
chr1	16325753	1.63258e+07	1	23.5
chr1	16325812	1.63315e+07	42	5700.5
chr1	1.63325e+07	16332835	2	304.5
chr1	1.63352e+07	1.63379e+07	7	2743
chr1	16339656	16339817	1	162
chr1	1.63399e+07	1.63405e+07	1	609
chr1	1.63727e+07	16373077	1	417.5
chr1	16376688	1.63783e+07	1	1596.5
chr1	16378414	1.63785e+07	2	81.5
chr1	16379991	16380039	1	49
chr1	16380121	16380200	1	80
chr1	16380750	16380867	1	118
chr1	16380897	1.63809e+07	1	18.5
chr1	1.63819e+07	16382050	1	161.5
chr1	1.63823e+07	1.63826e+07	1	267
chr1	1.63833e+07	1.63834e+07	1	64
chr1	1.63836e+07	1.63836e+07	1	28
chr1	1.63837e+07	1.63837e+07	1	67
chr1	16385151	16385180	1	30
chr1	16385213	16385277	1	65
chr1	16385796	16385854	1	59
chr1	16386179	16386288	1	110
chr1	16387601	1.63876e+07	1	46.5
chr1	16387751	16387795	1	45
chr1	16387881	1.6388e+07	1	83.5
chr1	16389309	1.63894e+07	1	117.5
chr1	1.63899e+07	1.63899e+07	1	34
chr1	16390003	16392400	1	2398
chr1	1.63995e+07	16399563	1	14.5
chr1	16400199	16400248	1	50
chr1	1.64003e+07	16400353	1	31.5
chr1	1.64004e+07	1.64006e+07	1	167
chr1	1.64008e+07	1.6401e+07	1	206
chr1	1.6402e+07	1.6402e+07	1	78
chr1	1.64034e+07	16403678	1	325.5
chr1	1.64267e+07	1.64274e+07	1	662
chr1	16444551	1.64451e+07	2	583.5
chr1	1.64461e+07	16446476	4	344.5
chr10	39881	40115	1	235
chr10	66815.5	69058	2	2243.5
chr10	235371	263508	1	28137.5
chr10	326428	326874	1	446.5
chr10	329894	331056	1	1162.5
chr10	536890	547137	3	10247.5
chr10	573740	574396	2	656.5
chr10	610017	614032	1	4016
chr10	688742	697065	2	8324
chr10	708062	708804	1	743
chr10	714677	714904	1	228
chr10	721762	722803	2	1041.5
chr10	809858	811539	1	1682.5
chr10	820272	822160	5	1888.5
chr10	822635	823100	5	466.5
chr10	823196	824742	8	1547
chr10	825738	829156	1	3420
chr10	832484	909206	1	76722.5
chr10	998050	1002551	12	4502.5
chr10	1004099	1005412	2	1314
chr10	1.02398e+06	1.02448e+06	3	502
chr10	1.02462e+06	1025330	2	709.5
chr10	1.05725e+06	1057501	1	247.5
chr10	1065269	1.06656e+06	1	1288.5
chr10	1079345	1.07974e+06	1	395.5
chr10	1.08045e+06	1080701	1	254.5
chr10	1.10207e+06	1.10311e+06	2	1038
chr10	1126551	1.13078e+06	1	4232.5
chr10	1.14924e+06	1.14933e+06	3	91
chr10	1149501	1.14968e+06	4	180.5
chr10	1150078	1152051	1	1974
chr10	1.15419e+06	1.1543e+06	1	108
chr10	1155315	1157124	1	1810
chr10	1158588	1.16174e+06	4	3151.5
chr10	1.1645e+06	1.16563e+06	3	1127
chr10	1165827	1.16615e+06	1	319.5
chr10	1167514	1.17004e+06	4	2526.5
chr10	1171155	1172623	5	1469
chr10	1.17635e+06	1176551	2	203.5
chr10	1176766	1.17678e+06	1	12.5
chr10	1177094	1177137	1	44
chr10	1.17719e+06	1.17727e+06	3	82
chr10	1177510	1.17786e+06	9	353.5
chr10	1178299	1.18224e+06	7	3943.5
chr10	1182682	1.18334e+06	1	660.5
chr10	1183712	1184167	3	456
chr10	1.18434e+06	1.18494e+06	3	606
chr10	1.18532e+06	1.23907e+06	2	53758
chr10	1.41611e+06	1.41779e+06	3	1672
chr10	1.43037e+06	1.43697e+06	2	6601
chr10	1.53104e+06	1532538	1	1495.5
chr10	1533521	1.53396e+06	1	438.5
chr10	1.53522e+06	1.53772e+06	2	2501
chr10	1644084	1645205	1	1122
chr10	1.64635e+06	1648732	1	2385.5
chr10	1.66266e+06	1662949	1	288.5
chr10	1670906	1670971	1	66
chr10	1671165	1.67136e+06	1	197.5
chr10	1.68247e+06	1.68345e+06	3	977
chr10	2.09245e+06	2.09259e+06	1	134
chr10	2.09304e+06	2.10346e+06	1	10418
chr10	2164160	2.16447e+06	2	309.5
chr10	2.16883e+06	2.17024e+06	1	1419
chr10	2171851	2.1742e+06	1	2349.5
chr10	2238332	2238574	1	243
chr10	2305351	2308482	9	3132
chr10	2.30851e+06	2308751	8	238.5
chr10	2308910	2.30891e+06	1	4.5
chr10	2308928	2.30932e+06	4	397.5
chr10	2.30955e+06	2.30991e+06	2	362
chr10	2.31059e+06	2.35883e+06	3	48242
chr10	2.42949e+06	2442386	9	12893.5
chr10	2443358	2.4434e+06	1	42.5
chr10	2.46487e+06	2465229	1	359.5
chr10	2488439	2.49148e+06	1	3045.5
chr10	2558758	2.55905e+06	1	294.5
chr10	2568385	2568906	2	522
chr10	2.59758e+06	2.59787e+06	1	299
chr10	2599088	2599802	2	715
chr10	2.60038e+06	2602505	5	2127.5
chr10	2602867	2603095	1	229
chr10	2.60545e+06	2606537	2	1088.5
chr10	2.63085e+06	2639832	21	8985.5
chr10	2640194	2.64054e+06	1	342.5
chr10	2640668	2641335	1	668
chr10	2.64215e+06	2.64272e+06	1	574
chr10	2643501	2.64415e+06	2	654.5
chr10	2.64539e+06	2.64696e+06	4	1572
chr10	2647532	2647832	2	301
chr10	2647880	2647932	1	53
chr10	2.64868e+06	2650290	3	1609.5
chr10	2651374	2.65398e+06	1	2609.5
chr10	2.66668e+06	2.66714e+06	1	455
chr10	2691460	2.6917e+06	1	236.5
chr10	2691951	2692120	2	170
chr10	2.73947e+06	2.73954e+06	1	67
chr10	2770922	2771668	1	747
chr10	2.81785e+06	2818025	1	180.5
chr10	2.81914e+06	2.82044e+06	3	1305
chr10	2821065	2.82127e+06	1	208.5
chr10	2.8258e+06	2.82737e+06	1	1568
chr10	2890846	2.89138e+06	1	533.5
chr10	2899139	2.90522e+06	1	6081.5
chr10	2.90961e+06	2.90965e+06	1	43
chr10	2910185	2910292	1	108
chr10	2913071	2913315	1	245
chr10	2.93089e+06	2.93115e+06	1	256
chr10	2.9316e+06	2932012	1	410.5
chr10	2939642	2.94123e+06	1	1585.5
chr10	2.9456e+06	2.94606e+06	2	460
chr10	2946118	2946518	1	401
chr10	2.94694e+06	2947046	2	108.5
chr10	2.94726e+06	2947429	1	168.5
chr10	2.94771e+06	2.94794e+06	1	233
chr10	2970381	2971186	2	806
chr10	2.98011e+06	2986439	1	6331.5
chr10	2.99155e+06	2.99748e+06	1	5925
chr10	3123640	3124447	1	808
chr10	3.30877e+06	3309043	1	273.5
chr10	3.30928e+06	3309587	1	312.5
chr10	3.31013e+06	3310222	1	94.5
chr10	3.31037e+06	3.31052e+06	1	147
chr10	3470373	3471087	1	715
chr10	3.53108e+06	3.53114e+06	1	65
chr10	3.53116e+06	3.53123e+06	1	74
chr10	3.54875e+06	3552850	1	4102.5
chr10	3554250	3555463	1	1214
chr10	3.56144e+06	3561499	1	63.5
chr10	3561678	3.56186e+06	1	186.5
chr10	3.56248e+06	3.56309e+06	3	615
chr10	3563467	3563510	1	44
chr10	3563601	3563727	1	127
chr10	3.56398e+06	3564170	1	195.5
chr10	3.56521e+06	3.56564e+06	1	431
chr10	3565737	3565836	2	100
chr10	3.57944e+06	3579575	1	138.5
chr10	3644364	3.64463e+06	2	269.5
chr10	3.66349e+06	3.66355e+06	1	61
chr10	3.73293e+06	3733014	1	84.5
chr10	3740068	3.74303e+06	1	2959.5
chr10	3.75709e+06	3757341	1	250.5
chr10	3.86721e+06	3.86751e+06	1	306
chr10	4.08605e+06	4086261	1	212.5
chr10	4142246	4142533	1	288
chr10	4302293	4302535	1	243
chr10	4.34444e+06	4346097	2	1659.5
chr10	4.36085e+06	4.36105e+06	1	199
chr10	4361657	4362516	2	860
chr10	4403537	4404247	1	711
chr10	4.41969e+06	4.41987e+06	1	176
chr10	4421706	4423583	5	1878
chr10	4428611	4.43092e+06	2	2305.5
chr10	4.43119e+06	4.43141e+06	1	222
chr10	4.66633e+06	4666518	1	188.5
chr10	4666991	4.66756e+06	2	568.5
chr10	4.66912e+06	4.67113e+06	2	2011
chr10	4.77439e+06	4.77745e+06	1	3053
chr10	4821181	4821383	1	203
chr10	4.82438e+06	4.82506e+06	1	682
chr10	4.83692e+06	4.83774e+06	2	818
chr10	4.83868e+06	4839884	1	1205.5
chr10	4.89286e+06	4.89403e+06	1	1174
chr10	4902284	4902357	2	74
chr10	4904283	4904831	1	549
chr10	4.95032e+06	4.95371e+06	5	3396
chr10	4954861	4954952	1	92
chr10	4955097	4955186	1	90
chr10	4955293	4.9562e+06	3	906.5
chr10	4.95692e+06	4957971	6	1048.5
chr10	4958054	4958428	1	375
chr10	4958776	4961291	8	2516
chr10	5.00028e+06	5.00094e+06	1	664
chr10	5211303	5211336	1	34
chr10	5266530	5.26659e+06	1	62.5
chr10	5379667	5.38074e+06	1	1071.5
chr10	5443971	5444126	1	156
chr10	5453062	5.45394e+06	1	881.5
chr10	5485697	5.48754e+06	1	1844.5
chr10	5509671	5512739	1	3069
chr10	5518384	5.51852e+06	1	136.5
chr10	5.59077e+06	5591027	1	255.5
chr10	5.59126e+06	5591291	1	30.5
chr10	5.59158e+06	5.59166e+06	1	77
chr10	5591760	5591780	1	21
chr10	5.59264e+06	5.59273e+06	1	90
chr10	5594504	5594705	2	202
chr10	5.595e+06	5595358	2	363.5
chr10	5.8164e+06	5.81663e+06	1	230
chr10	5834980	5835845	3	866
chr10	5841304	5.84219e+06	1	888.5
chr10	5877585	5879262	1	1678
chr10	5.87933e+06	5879513	1	180.5
chr10	5879697	5.87993e+06	2	233.5
chr10	5880646	5.88084e+06	1	199.5
chr10	5880953	5.88098e+06	1	31.5
chr10	5.88107e+06	5.88111e+06	2	46
chr10	5881747	5.88198e+06	1	230.5
chr10	5.88495e+06	5.88499e+06	1	43
chr10	5.88599e+06	5886293	1	302.5
chr10	5892538	5894361	8	1824
chr10	5.94017e+06	5.9408e+06	1	629
chr10	6234559	6.23606e+06	7	1500.5
chr10	6.2361e+06	6.23625e+06	2	144
chr10	6236290	6236501	3	212
chr10	6.23715e+06	6240240	4	3088.5
chr10	6281756	6.28261e+06	1	851.5
chr10	6400297	6.40104e+06	1	739.5
chr10	6.51158e+06	6.51196e+06	1	374
chr10	6.51236e+06	6512697	1	336.5
chr10	6.85586e+06	6857028	2	1165.5
chr10	6857240	6.85749e+06	1	251.5
chr10	6899234	6899808	1	575
chr10	6901323	6901924	1	602
chr10	6.90414e+06	6906168	1	2024.5
chr10	6914566	6915504	2	939
chr10	6.93486e+06	6934932	1	69.5
chr10	6951799	6.96515e+06	1	13347.5
chr10	6.96635e+06	6966527	1	174.5
chr10	6995195	6995373	2	179
chr10	7071506	7.07202e+06	1	511.5
chr10	7072319	7.07237e+06	1	56.5
chr10	7.13592e+06	7136121	1	198.5
chr10	7.18701e+06	7187801	2	787.5
chr10	7203256	7.20344e+06	1	188.5
chr10	7.20358e+06	7204116	1	541.5
chr10	7.28309e+06	7.28326e+06	1	170
chr10	7.34747e+06	7.34755e+06	1	77
chr10	7426499	7.42712e+06	1	617.5
chr10	7.42756e+06	7442374	12	14816.5
chr10	7442596	7446888	4	4293
chr10	7.49443e+06	7.49477e+06	1	341
chr10	7494974	7.49517e+06	1	198.5
chr10	7498421	7.49888e+06	1	461.5
chr10	7500127	7.50058e+06	1	449.5
chr10	7.50961e+06	7526031	5	16419.5
chr10	7532469	7532812	1	344
chr10	7533299	7533904	1	606
chr10	7.55321e+06	7568603	5	15393.5
chr10	7585059	7.58523e+06	3	171.5
chr10	7.58524e+06	7585294	3	50.5
chr10	7585767	7585953	1	187
chr10	7589561	7608416	22	18856
chr10	7.60854e+06	7.60924e+06	1	699
chr10	7609923	7610031	1	109
chr10	7610776	7.61384e+06	3	3062.5
chr10	7.62782e+06	7627882	1	64.5
chr10	7631830	7632336	2	507
chr10	7635508	7639024	3	3517
chr10	7.64029e+06	7.64045e+06	1	161
chr10	7640535	7640827	1	293
chr10	7.73772e+06	7738163	2	446.5
chr10	7738592	7739233	3	642
chr10	7.75973e+06	7759910	1	184.5
chr10	7.76078e+06	7.76095e+06	1	171
chr10	7761171	7762269	2	1099
chr10	7797369	7801354	3	3986
chr10	7.95721e+06	7960756	1	3550.5
chr10	7.96627e+06	7.96728e+06	1	1003
chr10	7973384	7986069	4	12686
chr10	8.03722e+06	8.04905e+06	3	11827
chr10	8.04982e+06	8.05046e+06	1	632
chr10	8.05066e+06	8054120	11	3464.5
chr10	8.05422e+06	8055477	3	1255.5
chr10	8.0572e+06	8.06153e+06	2	4326
chr10	8.06618e+06	8067451	1	1276.5
chr10	8068944	8.07041e+06	1	1468.5
chr10	8.07651e+06	8.07665e+06	1	136
chr10	8.07689e+06	8.07712e+06	1	236
chr10	8.08062e+06	8.08092e+06	1	307
chr10	8099546	8.1004e+06	1	852.5
chr10	8.11012e+06	8110754	1	630.5
chr10	8.11152e+06	8112543	2	1022.5
chr10	8.12538e+06	8.12555e+06	1	170
chr10	8.12558e+06	8.13502e+06	10	9435
chr10	8171928	8.17268e+06	1	749.5
chr10	8.17656e+06	8.1851e+06	1	8541
chr10	8.20158e+06	8.20618e+06	15	4603
chr10	8.20654e+06	8211999	9	5457.5
chr10	8212197	8225098	3	12902
chr10	8.2375e+06	8.24659e+06	5	9097
chr10	8270900	8.27271e+06	5	1808.5
chr10	8.28112e+06	8.28129e+06	1	178
chr10	8309827	8312079	1	2253
chr10	8.34016e+06	8.34143e+06	1	1265
chr10	8341582	8.35391e+06	1	12333.5
chr10	8392869	8.39452e+06	4	1653.5
chr10	8.3995e+06	8.39964e+06	1	133
chr10	8405900	8405969	5	70
chr10	8.40698e+06	8.40701e+06	1	35
chr10	8.40765e+06	8.40781e+06	3	153
chr10	8408580	8.40862e+06	4	39.5
chr10	8410703	8410809	1	107
chr10	8.47071e+06	8471216	1	507.5
chr10	8471804	8.47403e+06	1	2223.5
chr10	8.48604e+06	8487314	1	1270.5
chr10	8.48898e+06	8.48921e+06	1	228
chr10	8489421	8.48966e+06	1	235.5
chr10	8.49513e+06	8496934	1	1800.5
chr10	8497497	8498305	1	809
chr10	8.51635e+06	8.5173e+06	1	949
chr10	8520586	8.52074e+06	4	154.5
chr10	8.52099e+06	8.52129e+06	1	302
chr10	8.58148e+06	8.58184e+06	1	365
chr10	8610146	8612950	3	2805
chr10	8.61397e+06	8616257	3	2283.5
chr10	8.62852e+06	8.63364e+06	8	5124
chr10	8.63426e+06	8.63446e+06	1	201
chr10	8.63497e+06	8635035	1	69.5
chr10	8.64793e+06	8648001	1	69.5
chr10	8.64912e+06	8649951	1	834.5
chr10	8.65067e+06	8.65088e+06	2	203
chr10	8.65247e+06	8655112	3	2641.5
chr10	8655339	8655654	1	316
chr10	8.65738e+06	8659235	1	1854.5
chr10	8.66039e+06	8663672	6	3279.5
chr10	8679382	8680856	1	1475
chr10	8681970	8682396	1	427
chr10	8.73774e+06	8761928	1	24192.5
chr10	8.86637e+06	8.86734e+06	2	969
chr10	8945813	8945952	1	140
chr10	8947435	8.94761e+06	1	175.5
chr10	8.94936e+06	8949509	1	150.5
chr10	8949986	8950072	1	87
chr10	8.95203e+06	8952149	1	123.5
chr10	8952306	8952372	1	67
chr10	8952818	8.95286e+06	1	44.5
chr10	8954013	8.95446e+06	3	451.5
chr10	8.95478e+06	8954888	1	111.5
chr10	8955801	8.95588e+06	1	81.5
chr10	8956145	8956251	1	107
chr10	8.95702e+06	8957267	1	248.5
chr10	8957596	8957850	1	255
chr10	8.95821e+06	8958252	1	45.5
chr10	8.95832e+06	8.95837e+06	1	48
chr10	8.95881e+06	8958855	1	48.5
chr10	8959704	8959794	1	91
chr10	8.96082e+06	8.96677e+06	8	5950
chr10	8.97208e+06	8972803	1	727.5
chr10	8.9757e+06	8.97749e+06	1	1784
chr10	8986472	8.98785e+06	1	1374.5
chr10	8989049	8989096	1	48
chr10	8.9899e+06	8999097	34	9198.5
chr10	8999228	8.9998e+06	5	575.5
chr10	8.99993e+06	9000109	3	181.5
chr10	9.00025e+06	9001764	11	1514.5
chr10	9.00201e+06	9.00234e+06	2	332
chr10	9.00239e+06	9002440	1	49.5
chr10	9002474	9.0026e+06	3	123.5
chr10	9002802	9.0034e+06	5	595.5
chr10	9003451	9014875	26	11425
chr10	9015611	9018094	8	2484
chr10	9.01845e+06	9019136	4	687.5
chr10	9019441	9.02183e+06	16	2391.5
chr10	9.02197e+06	9022506	4	538.5
chr10	9022578	9022722	1	145
chr10	9022970	9023845	6	876
chr10	9.024e+06	9.02526e+06	16	1266
chr10	9.02538e+06	9025577	3	199.5
chr10	9025649	9.02579e+06	2	139.5
chr10	9.02582e+06	9.02608e+06	3	257
chr10	9.02627e+06	9.02645e+06	1	187
chr10	9026551	9.02675e+06	5	201.5
chr10	9026856	9029193	9	2338
chr10	9030128	9.03124e+06	1	1116.5
chr10	9.03296e+06	9.0347e+06	1	1744
chr10	9036351	9.03879e+06	4	2441.5
chr10	9.03969e+06	9.04012e+06	1	435
chr10	9046226	9046430	2	205
chr10	9052403	9.0529e+06	1	499.5
chr10	9.05356e+06	9054120	3	563.5
chr10	9055910	9.05627e+06	1	359.5
chr10	9.05675e+06	9056759	1	5.5
chr10	9.05791e+06	9.059e+06	2	1095
chr10	9.06675e+06	9067436	3	684.5
chr10	9143440	9181780	3	38341
chr10	9.19016e+06	9190405	3	241.5
chr10	9.19374e+06	9198971	1	5236.5
chr10	9269186	9275654	1	6469
chr10	9.59726e+06	9.59729e+06	1	34
chr10	9608998	1.07498e+07	1	1.14079e+06
chr11	297208	297223	1	16.5
chr11	297391	297412	1	22
chr11	304808	306218	9	1412
chr11	306434	306914	2	480
chr11	307166	307319	2	153.5
chr11	362893	362986	2	94.5
chr11	363837	363998	1	162.5
chr11	366580	366700	1	121
chr11	390708	390765	3	58.5
chr11	391074	391150	2	77.5
chr11	471709	471766	1	58.5
chr11	473940	474062	2	122.5
chr11	474152	474194	1	43.5
chr11	480746	480968	1	223
chr11	611022	612380	1	1359
chr11	646460	646608	1	149
chr11	646982	647692	1	710.5
chr11	660816	660896	1	81.5
chr11	855272	855623	1	351.5
chr11	957562	957624	1	64
chr11	960894	961162	1	268
chr11	1021986	1022192	1	207
chr11	1.10298e+06	1103173	1	190.5
chr11	1.1165e+06	1.11664e+06	1	141
chr11	1.29995e+06	1.30036e+06	1	408
chr11	1300518	1.30059e+06	1	70.5
chr11	1300733	1300845	1	113
chr11	1303366	1303570	1	205
chr11	1.30451e+06	1.30458e+06	1	67
chr11	1.43081e+06	1.43084e+06	1	38
chr11	1.44612e+06	1446207	2	86.5
chr11	1447429	1.44758e+06	1	147.5
chr11	1450389	1.45051e+06	4	123.5
chr11	1.45231e+06	1.45267e+06	2	365
chr11	1.57398e+06	1575396	1	1419.5
chr11	1602440	1602982	1	543
chr11	1629341	1.62944e+06	1	95.5
chr11	1.63028e+06	1.63031e+06	1	28
chr11	1.63034e+06	1.63038e+06	1	46
chr11	1630837	1.63092e+06	1	87.5
chr11	1632200	1.63228e+06	1	77.5
chr11	1.70198e+06	1703428	1	1452.5
chr11	1717803	1.71812e+06	1	316.5
chr11	1.72722e+06	1.73781e+06	1	10589
chr11	1.76988e+06	1.77002e+06	1	144
chr11	1.78127e+06	1781717	1	446.5
chr11	1800357	1.80171e+06	6	1353.5
chr11	1.80178e+06	1.80319e+06	4	1413
chr11	1.80336e+06	1.80429e+06	4	930
chr11	1804642	1804777	1	136
chr11	1.80563e+06	1.80575e+06	1	119
chr11	1805984	1806340	2	357
chr11	1806411	1806604	2	194
chr11	1.8072e+06	1.80725e+06	1	53
chr11	1807808	1807889	1	82
chr11	1808496	1808803	2	308
chr11	1.80902e+06	1809137	1	117.5
chr11	1809831	1.81024e+06	1	413.5
chr11	1810898	1.81113e+06	2	232.5
chr11	1.81201e+06	1.81272e+06	3	718
chr11	1.81276e+06	1.81281e+06	1	57
chr11	1.81294e+06	1814410	5	1470.5
chr11	1814882	1814998	1	117
chr11	1815825	1816056	1	232
chr11	1.82044e+06	1.82083e+06	2	393
chr11	1820952	1828982	1	8031
chr11	1.84197e+06	1.842e+06	1	29
chr11	1.84323e+06	1843513	1	286.5
chr11	1844634	1845126	1	493
chr11	1845727	1845990	3	264
chr11	1908751	1.90927e+06	2	522.5
chr11	1.9093e+06	1909441	1	137.5
chr11	2.04322e+06	2044317	3	1099.5
chr11	2045241	2.07054e+06	2	25304.5
chr11	2083572	2083992	2	421
chr11	2084251	2084548	1	298
chr11	2084834	2.08507e+06	1	238.5
chr11	2.08692e+06	2.08781e+06	1	894
chr11	2.08975e+06	2089953	1	203.5
chr11	2090956	2.09123e+06	1	272.5
chr11	2102468	2115692	2	13225
chr11	2215879	2.21654e+06	3	661.5
chr11	2247870	2252480	1	4611
chr11	2.31997e+06	2.32748e+06	1	7514
chr11	2330484	2.33058e+06	1	101.5
chr11	2336872	2337152	2	281
chr11	2337507	2.3376e+06	1	90.5
chr11	2.33772e+06	2338015	1	293.5
chr11	2338264	2.3385e+06	1	234.5
chr11	2338727	2338946	1	220
chr11	2.35767e+06	2.36309e+06	11	5428
chr11	2.36332e+06	2.36622e+06	6	2897
chr11	2.36774e+06	2368859	2	1120.5
chr11	2370198	2.37075e+06	2	551.5
chr11	2.39826e+06	2.42018e+06	11	21924
chr11	2436716	2437462	1	747
chr11	2.44223e+06	2.44234e+06	2	107
chr11	2.51436e+06	2515874	3	1516.5
chr11	2.51844e+06	2.52084e+06	1	2399
chr11	2.59097e+06	2591243	1	273.5
chr11	2617996	2618196	1	201
chr11	2.61928e+06	2619544	1	269.5
chr11	2.6198e+06	2619921	1	123.5
chr11	2621067	2621105	1	39
chr11	2.62175e+06	2622263	3	516.5
chr11	2622440	2622793	1	354
chr11	2623113	2623293	1	181
chr11	2634192	2634992	1	801
chr11	2.6561e+06	2656978	1	876.5
chr11	2698168	2.69846e+06	2	295.5
chr11	2.70111e+06	2701423	1	317.5
chr11	2.70192e+06	2.71142e+06	20	9505
chr11	2711449	2.71451e+06	6	3064.5
chr11	2731039	2731727	1	689
chr11	2750050	2750366	1	317
chr11	2.75062e+06	2.75176e+06	2	1146
chr11	2752403	2.75306e+06	2	653.5
chr11	2759710	2.76071e+06	2	999.5
chr11	2795670	2.79709e+06	1	1424.5
chr11	2798835	2803173	7	4339
chr11	2.80338e+06	2.80419e+06	2	811
chr11	2804632	2806898	4	2267
chr11	2807533	2817567	27	10035
chr11	2822372	2.82325e+06	1	878.5
chr11	2824095	2829626	2	5532
chr11	2830924	2833682	2	2759
chr11	2.83446e+06	2.83668e+06	4	2217
chr11	2.84064e+06	2.84076e+06	1	119
chr11	2841936	2842450	1	515
chr11	2846121	2846967	3	847
chr11	2.86952e+06	2871080	1	1562.5
chr11	2.87176e+06	2872085	1	324.5
chr11	2.8752e+06	2.87756e+06	1	2360
chr11	2878923	2879972	3	1050
chr11	2918119	2918303	1	185
chr11	2933884	2.9349e+06	1	1014.5
chr11	2.94396e+06	2944504	1	546.5
chr11	2.95246e+06	2.954e+06	1	1542
chr11	2955851	2955931	1	81
chr11	2.96897e+06	2.97906e+06	2	10085
chr11	2982300	2982630	1	331
chr11	2.99275e+06	2.99333e+06	3	575
chr11	2993574	2.9942e+06	2	622.5
chr11	3019818	3025575	1	5758
chr11	3053093	3056189	1	3097
chr11	3.05685e+06	3.05932e+06	10	2473
chr11	3066564	3071132	2	4569
chr11	3.07164e+06	3.07295e+06	1	1311
chr11	3.07574e+06	3.09044e+06	3	14708
chr11	3.09494e+06	3097530	3	2589.5
chr11	3098314	3102744	12	4431
chr11	3129659	3129762	1	104
chr11	3153456	3153865	1	410
chr11	3.1972e+06	3197703	1	500.5
chr11	3.20043e+06	3200882	1	454.5
chr11	3.20899e+06	3209107	1	114.5
chr11	3.21018e+06	3.21056e+06	2	383
chr11	3.25008e+06	3254604	1	4527.5
chr11	3.25624e+06	3257156	1	920.5
chr11	3.37933e+06	3384054	1	4724.5
chr11	3399948	3400453	1	506
chr11	3400914	3.40105e+06	1	133.5
chr11	3.40228e+06	3402669	2	394.5
chr11	3.42146e+06	3421782	1	324.5
chr11	3.67929e+06	3.67959e+06	5	301
chr11	3680008	3681932	11	1925
chr11	3705202	3705506	2	305
chr11	3.70685e+06	3.70715e+06	2	304
chr11	3.7075e+06	3707923	1	422.5
chr11	3.70885e+06	3711135	5	2286.5
chr11	3711616	3713625	2	2010
chr11	3714418	3.71574e+06	5	1325.5
chr11	3.72072e+06	3.72148e+06	1	756
chr11	3.72411e+06	3727746	4	3637.5
chr11	3.75825e+06	3.75842e+06	1	177
chr11	3760359	3.76326e+06	2	2904.5
chr11	3.76507e+06	3768641	8	3570.5
chr11	3829036	3832798	1	3763
chr11	3.84923e+06	3.85151e+06	2	2272
chr11	3851787	3.85249e+06	3	704.5
chr11	3.85288e+06	3862491	26	9616.5
chr11	3.86671e+06	3.87384e+06	6	7126
chr11	3.88041e+06	3.88197e+06	2	1559
chr11	3.89558e+06	3896946	1	1366.5
chr11	3.94985e+06	3950047	1	197.5
chr11	3.96483e+06	3.97118e+06	5	6348
chr11	3.97755e+06	3.97887e+06	5	1317
chr11	3978936	3979385	1	450
chr11	3.99068e+06	3.99127e+06	1	593
chr11	4.03091e+06	4042892	2	11987.5
chr11	4.05015e+06	4.06222e+06	1	12076
chr11	4.07443e+06	4074810	2	380.5
chr11	4.07548e+06	4076409	5	928.5
chr11	4.07674e+06	4077123	4	385.5
chr11	4077275	4.07729e+06	1	19.5
chr11	4077316	4.07739e+06	2	77.5
chr11	4.07743e+06	4077487	1	61.5
chr11	4.07753e+06	4077678	3	149.5
chr11	4.07777e+06	4077925	2	155.5
chr11	4077932	4.07795e+06	1	17.5
chr11	4.07806e+06	4078294	3	235.5
chr11	4.07871e+06	4.07917e+06	4	456
chr11	4.0792e+06	4079410	5	215.5
chr11	4079461	4.0795e+06	1	41.5
chr11	4.07951e+06	4079527	3	22.5
chr11	4080314	4.08499e+06	5	4675.5
chr11	4.12393e+06	4125777	1	1847.5
chr11	4128015	4.12823e+06	1	219.5
chr11	4.12887e+06	4131405	1	2534.5
chr11	4.15144e+06	4151908	1	472.5
chr11	4.17048e+06	4171015	3	537.5
chr11	4.17123e+06	4.1714e+06	1	168
chr11	4.17147e+06	4175124	1	3659.5
chr11	4.18153e+06	4.18196e+06	4	436
chr11	4.18259e+06	4193108	13	10519.5
chr11	4.25008e+06	4251241	1	1159.5
chr11	4.25162e+06	4252564	2	942.5
chr11	4.31458e+06	4.31484e+06	1	262
chr11	4335278	4336771	2	1494
chr11	4.33824e+06	4339874	2	1634.5
chr11	4.34073e+06	4345867	2	5139.5
chr11	4346137	4346323	2	187
chr11	4.37487e+06	4.37506e+06	1	186
chr11	4.40768e+06	4.40772e+06	1	46
chr11	4.40789e+06	4.4081e+06	1	204
chr11	4.40906e+06	4409689	2	634.5
chr11	4.41064e+06	4411172	2	532.5
chr11	4434625	4434797	1	173
chr11	4438615	4.44402e+06	5	5402.5
chr11	4.44443e+06	4460281	36	15849.5
chr11	4460311	4460340	1	30
chr11	4.46038e+06	4463552	15	3175.5
chr11	4.46379e+06	4486334	89	22542.5
chr11	4486442	4486609	1	168
chr11	4.48692e+06	4.48715e+06	1	230
chr11	4487563	4.49274e+06	5	5177.5
chr11	4536673	4537461	1	789
chr11	4.83961e+06	4.8812e+06	1	41586
chr11	5.14731e+06	5147402	1	93.5
chr11	5161534	5.1657e+06	4	4171.5
chr11	5166061	5169053	5	2993
chr11	5.17131e+06	5.17344e+06	1	2130
chr11	5.17879e+06	5186484	2	7693.5
chr11	5.18677e+06	5.19006e+06	2	3287
chr11	5197416	5.19886e+06	1	1441.5
chr11	5.20041e+06	5.20074e+06	3	324
chr11	5.20958e+06	5210737	2	1157.5
chr11	5211121	5.24901e+06	4	37893.5
chr11	5.31505e+06	5315777	1	731.5
chr11	5342067	5.34375e+06	1	1681.5
chr11	5345368	5.34705e+06	3	1680.5
chr11	5.3703e+06	5372909	2	2607.5
chr11	5.44699e+06	5.45006e+06	1	3074
chr11	5549145	5549219	1	75
chr11	5665658	5665759	1	102
chr11	6129454	6130354	1	901
chr11	6.16369e+06	6163792	1	103.5
chr11	6167988	6168104	1	117
chr11	6.16837e+06	6.16913e+06	1	755
chr11	6171643	6171749	1	107
chr11	6.21894e+06	6219419	1	477.5
chr11	6250149	6.25065e+06	1	499.5
chr11	6.26283e+06	6.2657e+06	5	2871
chr11	6.2967e+06	6296865	1	165.5
chr11	6301123	6301667	3	545
chr11	6301712	6301750	1	39
chr11	6301795	6.30182e+06	1	24.5
chr11	6301873	6301981	4	109
chr11	6302042	6.30221e+06	2	169.5
chr11	6.30239e+06	6302490	1	101.5
chr11	6.30326e+06	6304578	1	1319.5
chr11	6308891	6309420	2	530
chr11	6313335	6313438	1	104
chr11	6.3271e+06	6.32719e+06	1	97
chr11	6.34432e+06	6.3456e+06	2	1287
chr11	6351981	6352425	1	445
chr11	6389637	6.38989e+06	1	257.5
chr11	6390758	6390827	1	70
chr11	6.39474e+06	6394940	1	203.5
chr11	6.40015e+06	6400434	1	285.5
chr11	6401686	6401987	1	302
chr11	6.40322e+06	6403556	2	339.5
chr11	6416364	6416670	1	307
chr11	6416810	6416983	2	174
chr11	6417466	6417515	1	50
chr11	6417604	6.41831e+06	4	711.5
chr11	6.41872e+06	6419101	1	384.5
chr11	6.41966e+06	6.42153e+06	7	1871
chr11	6.44676e+06	6.44694e+06	1	181
chr11	6.46729e+06	6.46869e+06	2	1401
chr11	6.47193e+06	6.47293e+06	1	998
chr11	6.47341e+06	6474183	2	771.5
chr11	6.48387e+06	6484389	2	520.5
chr11	6.4844e+06	6.49492e+06	4	10526
chr11	6497208	6.4983e+06	1	1092.5
chr11	6506179	6506782	1	604
chr11	6.52678e+06	6.52757e+06	3	791
chr11	6.53145e+06	6.53172e+06	1	275
chr11	6.55175e+06	6.55239e+06	2	632
chr11	6.57311e+06	6573637	1	531.5
chr11	6584055	6584298	1	244
chr11	6.59996e+06	6.60252e+06	2	2554
chr11	6.60411e+06	6604604	1	491.5
chr11	6.61689e+06	6.61738e+06	2	493
chr11	6.61756e+06	6618222	1	659.5
chr11	6625072	6.6251e+06	1	28.5
chr11	6631908	6632820	2	913
chr11	6633080	6633230	1	151
chr11	6647531	6.64773e+06	1	202.5
chr11	6.66343e+06	6.66362e+06	1	190
chr11	6.67119e+06	6.67172e+06	1	531
chr11	6697663	6.70003e+06	7	2368.5
chr11	6701563	6702194	1	632
chr11	6712124	6713625	1	1502
chr11	6731005	6.74921e+06	5	18208.5
chr11	6764263	6.77142e+06	2	7162.5
chr11	6.77196e+06	6.77199e+06	1	31
chr11	6.82323e+06	6.82377e+06	1	542
chr11	6.82532e+06	6826196	1	880.5
chr11	6893732	6.89459e+06	3	860.5
chr11	6912511	6917813	12	5303
chr11	6.918e+06	6919035	1	1033.5
chr11	6.94722e+06	6.94908e+06	1	1863
chr11	7.0344e+06	7.05801e+06	2	23615
chr11	7.0818e+06	7.08228e+06	1	474
chr11	7.08294e+06	7091844	4	8909.5
chr11	7.09238e+06	7093294	1	912.5
chr11	7151537	7164591	10	13055
chr11	7165763	7.18503e+06	10	19266.5
chr11	7200218	7.2185e+06	4	18279.5
chr11	7.45402e+06	7480928	18	26911.5
chr11	7481682	7482202	3	521
chr11	7482227	7482249	1	23
chr11	7484131	7.48478e+06	1	650.5
chr11	7.48568e+06	7.48668e+06	9	1000
chr11	7502717	7511204	7	8488
chr11	7.54709e+06	7.54723e+06	1	146
chr11	7559335	7.56756e+06	1	8222.5
chr11	7.58092e+06	7.58412e+06	1	3202
chr11	7.79794e+06	7.80809e+06	1	10154
chr11	7811649	7816950	8	5302
chr11	7.82369e+06	7.82464e+06	1	947
chr11	7.82604e+06	7.82653e+06	1	493
chr11	7861050	7.88272e+06	1	21670.5
chr11	7.88421e+06	7886830	2	2617.5
chr11	7.91468e+06	7.91484e+06	1	165
chr11	7.91577e+06	7916098	1	330.5
chr11	7923202	7.92576e+06	1	2554.5
chr11	7926208	7927396	5	1189
chr11	7.92749e+06	7.9279e+06	2	409
chr11	7927949	7928060	3	112
chr11	7928143	7.92825e+06	1	106.5
chr11	7928296	7929136	1	841
chr11	7935888	7938864	1	2977
chr11	7.93917e+06	7.93921e+06	1	42
chr11	7980630	7988957	6	8328
chr11	7989811	7992771	13	2961
chr11	7993048	7994296	2	1249
chr11	7.99718e+06	7998008	2	825.5
chr11	8.00188e+06	8002176	1	293.5
chr11	8.00479e+06	8005075	2	286.5
chr11	8006390	8.00683e+06	2	437.5
chr11	8007010	8007391	2	382
chr11	8007904	8059926	1	52023
chr11	8.11648e+06	8117627	1	1152.5
chr11	8.1408e+06	8140941	1	138.5
chr11	8.14408e+06	8145118	1	1034.5
chr11	8.14592e+06	8145939	1	16.5
chr11	8190455	8.19082e+06	1	365.5
chr11	8191121	8.19136e+06	1	236.5
chr11	8197536	8.2003e+06	3	2767.5
chr11	8239657	8240305	1	649
chr11	8.2438e+06	8.2496e+06	8	5796
chr11	8250133	8.25132e+06	2	1187.5
chr11	8.26379e+06	8.26456e+06	1	762
chr11	8.26479e+06	8270332	9	5541.5
chr11	8270671	8287225	9	16555
chr11	8.29145e+06	8291665	1	216.5
chr11	8.29213e+06	8292457	4	324.5
chr11	8.29311e+06	8.29582e+06	2	2715
chr11	8296171	8297170	2	1000
chr11	8.3244e+06	8338826	3	14423.5
chr11	8391439	8397224	11	5786
chr11	8.39792e+06	8412517	36	14601.5
chr11	8.41387e+06	8415738	2	1867.5
chr11	8416816	8.41824e+06	4	1427.5
chr11	8420066	8421260	1	1195
chr11	8442037	8455129	13	13093
chr11	8.45716e+06	8462494	10	5330.5
chr11	8.46296e+06	8.46441e+06	2	1449
chr11	8.48207e+06	8484585	1	2519.5
chr11	8.48754e+06	8487616	1	81.5
chr11	8488710	8489757	1	1048
chr11	8493104	8493275	1	172
chr11	8493930	8494792	1	863
chr11	8.49601e+06	8496114	1	105.5
chr11	8.49869e+06	8499725	1	1032.5
chr11	8.54164e+06	8541814	1	172.5
chr11	8.56907e+06	8.57125e+06	2	2183
chr11	8.57386e+06	8574532	1	669.5
chr11	8.58075e+06	8581332	1	579.5
chr11	8.58471e+06	8.58566e+06	2	951
chr11	8.6247e+06	8.62926e+06	1	4560
chr11	8646694	8.65165e+06	1	4960.5
chr11	8.67823e+06	8.68349e+06	2	5264
chr11	8747067	8.76515e+06	2	18084.5
chr11	8780243	8784620	1	4378
chr11	8788846	8.78908e+06	2	235.5
chr11	8.78963e+06	8.78982e+06	1	194
chr11	8790366	8.79045e+06	1	89.5
chr11	8790666	8.79101e+06	1	343.5
chr11	8803194	8821123	41	17930
chr11	8.83756e+06	8837606	1	50.5
chr11	8.8507e+06	8851563	1	862.5
chr11	8852461	8.85355e+06	1	1092.5
chr11	8.89062e+06	8.89204e+06	1	1421
chr11	8893435	8.89382e+06	1	388.5
chr11	8.894e+06	8.89685e+06	4	2853
chr11	8899428	8.89966e+06	1	234.5
chr11	8899820	8.90061e+06	3	791.5
chr11	8900813	8.90126e+06	2	448.5
chr11	8911718	8.91193e+06	2	214.5
chr11	8912514	8.91303e+06	1	516.5
chr11	8.91304e+06	8913223	1	182.5
chr11	8.91343e+06	8.91544e+06	7	2005
chr11	8916400	8917129	3	730
chr11	8917797	8919821	6	2025
chr11	8920017	8.92463e+06	11	4609.5
chr11	8.92529e+06	8927872	5	2587.5
chr11	8.92861e+06	8.93373e+06	17	5118
chr11	8934942	8943659	9	8718
chr11	8945330	8945759	3	430
chr11	8.94597e+06	8946387	2	419.5
chr11	8948143	8.94855e+06	2	404.5
chr11	8948715	8.94891e+06	1	196.5
chr11	8949025	8.95098e+06	7	1957.5
chr11	8.95244e+06	8.95279e+06	1	356
chr11	8.95365e+06	8.95444e+06	1	791
chr11	8.95992e+06	8982386	2	22468.5
chr11	9006248	9007207	1	960
chr11	9013405	9013958	1	554
chr11	9014439	9.01523e+06	1	795.5
chr11	9.05144e+06	9.05569e+06	1	4244
chr11	9059727	9.06098e+06	1	1256.5
chr11	9.06413e+06	9.0646e+06	1	477
chr11	9.06797e+06	9068977	1	1008.5
chr11	9071808	9.07441e+06	1	2604.5
chr11	9.08698e+06	9087578	1	597.5
chr11	9090910	9.09448e+06	2	3573.5
chr11	9106235	9115962	5	9728
chr11	9.1216e+06	9122232	1	635.5
chr11	9.12636e+06	9.12649e+06	1	130
chr11	9.12681e+06	9126910	2	96.5
chr11	9133013	9.13326e+06	1	247.5
chr11	9139379	9139616	1	238
chr11	9.14277e+06	9144090	1	1316.5
chr11	9146005	9147045	2	1041
chr11	9171219	9173144	4	1926
chr11	9173443	9.17669e+06	3	3247.5
chr11	9177624	9177639	1	16
chr11	9.17772e+06	9.17775e+06	1	35
chr11	9.17828e+06	9.17829e+06	1	14
chr11	9178447	9178483	1	37
chr11	9.17965e+06	9179803	4	151.5
chr11	9179896	9179934	1	39
chr11	9180397	9.18041e+06	1	14.5
chr11	9.18074e+06	9180759	1	17.5
chr11	9182006	9182040	2	35
chr11	9.18291e+06	9.18297e+06	1	58
chr11	9.18348e+06	9183504	1	29.5
chr11	9183921	9.18396e+06	2	37.5
chr11	9185181	9185203	2	23
chr11	9.18534e+06	9.18545e+06	3	106
chr11	9185498	9.18575e+06	2	252.5
chr11	9185916	9186033	2	118
chr11	9.1867e+06	9.18723e+06	2	538
chr11	9.18726e+06	9187268	1	11.5
chr11	9191391	9193017	2	1627
chr11	9194289	9194394	1	106
chr11	9.20571e+06	9.20761e+06	1	1905
chr11	9.20953e+06	9.21707e+06	1	7538
chr11	9225882	9226481	2	600
chr11	9232846	9.24207e+06	2	9222.5
chr11	9248689	9.24965e+06	2	964.5
chr11	9.25375e+06	9254602	1	856.5
chr11	9.25919e+06	9.25998e+06	2	794
chr11	9.26318e+06	9.26392e+06	1	742
chr11	9285004	9295381	1	10378
chr11	9.2973e+06	9.29781e+06	1	511
chr11	9.30484e+06	9.30509e+06	1	250
chr11	9.31006e+06	9310893	1	829.5
chr11	9317682	9317801	1	120
chr11	9336540	9346903	3	10364
chr11	9367197	9.36876e+06	1	1562.5
chr11	9370528	9.37063e+06	1	103.5
chr11	9.48033e+06	9.48286e+06	1	2530
chr11	9.53947e+06	9613696	12	74228.5
chr11	9615137	9615251	1	115
chr11	9.61635e+06	9617678	2	1332.5
chr11	9618676	9622724	5	4049
chr11	9.644e+06	9.66991e+06	8	25913
chr11	9747787	9.74832e+06	1	535.5
chr11	9891465	9.89309e+06	1	1626.5
chr11	1.00431e+07	10043411	1	278.5
chr11	10060027	10060097	1	71
chr11	10060224	10060310	1	87
chr11	1.00606e+07	1.00607e+07	2	170
chr11	10060818	1.00609e+07	1	96.5
chr11	10062970	10063127	2	158
chr11	10172394	10175837	2	3444
chr11	10212603	10212878	1	276
chr11	10218040	10218594	1	555
chr11	1.02546e+07	1.0255e+07	1	421
chr11	1.03054e+07	1.0306e+07	1	603
chr11	1.03064e+07	10306753	1	342.5
chr11	10307455	1.03084e+07	2	961.5
chr11	1.03527e+07	1.03723e+07	1	19656
chr11	1.04344e+07	10436169	3	1786.5
chr11	1.04375e+07	10438663	2	1188.5
chr11	1.04393e+07	10441745	2	2451.5
chr11	1.04636e+07	10470257	1	6704.5
chr11	10491490	1.04926e+07	2	1088.5
chr11	1.0506e+07	10506097	2	92.5
chr11	1.056e+07	1.0561e+07	1	964
chr11	1.06046e+07	10604914	1	342.5
chr11	1.06186e+07	10619861	1	1227.5
chr11	10650912	10650973	1	62
chr12	1938797	1939331	1	535
chr12	1.94017e+06	1.94143e+06	1	1261
chr12	1.94348e+06	1944875	1	1394.5
chr12	1949231	1.94948e+06	1	249.5
chr12	2002469	2007123	1	4655
chr12	2047549	2.18622e+06	1	138668
chr12	2735955	2736738	1	784
chr12	2737588	2738092	2	505
chr12	2.73911e+06	2.73915e+06	1	41
chr12	2.7392e+06	2.73929e+06	1	92
chr12	2.74016e+06	2740744	1	583.5
chr12	2741138	2741529	1	392
chr12	2796086	2796364	1	279
chr12	2797474	2798170	1	697
chr12	2798611	2.79873e+06	3	124.5
chr12	2.79884e+06	2799989	7	1148.5
chr12	2.80034e+06	2.80065e+06	1	311
chr12	2800779	2801127	5	349
chr12	2801285	2804855	5	3571
chr12	2.80666e+06	2.80701e+06	2	354
chr12	2807085	2808035	3	951
chr12	2809359	2.80998e+06	1	624.5
chr12	2851585	2.85273e+06	5	1142.5
chr12	2.8529e+06	2853083	1	179.5
chr12	2957308	2.9574e+06	1	96.5
chr12	2965871	2.9685e+06	2	2633.5
chr12	2974764	2.975e+06	1	234.5
chr12	2975992	2.97617e+06	1	174.5
chr12	2.97637e+06	2976464	1	95.5
chr12	2.97701e+06	2977407	1	398.5
chr12	2.9788e+06	2.9789e+06	1	107
chr12	2980821	2981171	1	351
chr12	2982329	2.98247e+06	1	140.5
chr12	2982927	2.98309e+06	1	161.5
chr12	2984510	2984634	1	125
chr12	3005588	3008176	1	2589
chr12	3.02284e+06	3024658	1	1819.5
chr12	3.2609e+06	3260913	1	12.5
chr12	3.26198e+06	3.26198e+06	1	8
chr12	3301125	3.30156e+06	1	433.5
chr12	3.33299e+06	3337634	4	4642.5
chr12	3343334	3347643	5	4310
chr12	3.34998e+06	3350214	1	233.5
chr12	3.35026e+06	3.35152e+06	3	1262
chr12	3352371	3.35358e+06	3	1210.5
chr12	3353743	3354348	4	606
chr12	3354480	3354582	1	103
chr12	3354733	3.35487e+06	1	133.5
chr12	3354890	3354923	1	34
chr12	3355125	3.35543e+06	2	310.5
chr12	3355515	3.35565e+06	2	133.5
chr12	3355664	3.35576e+06	2	99.5
chr12	3356091	3.35631e+06	2	219.5
chr12	3.35645e+06	3.35649e+06	1	37
chr12	3.35654e+06	3.35705e+06	3	511
chr12	3.35744e+06	3357475	1	36.5
chr12	3.35756e+06	3357675	1	120.5
chr12	3.35783e+06	3357895	1	63.5
chr12	3357957	3358012	3	56
chr12	3358020	3358090	1	71
chr12	3358186	3.35848e+06	3	296.5
chr12	3358516	3358558	1	43
chr12	3358736	3.35881e+06	1	70.5
chr12	3359158	3.35976e+06	3	599.5
chr12	3.35979e+06	3.36007e+06	5	281
chr12	3360141	3360249	1	109
chr12	3361243	3366229	8	4987
chr12	3367084	3.38307e+06	5	15988.5
chr12	3389826	3.39481e+06	2	4985.5
chr12	3.39497e+06	3395079	1	110.5
chr12	3397993	3404753	9	6761
chr12	3.42358e+06	3423966	1	387.5
chr12	3424290	3424515	1	226
chr12	3.42508e+06	3.42516e+06	1	81
chr12	3.46893e+06	3470062	1	1133.5
chr12	3.51603e+06	3.54107e+06	26	25043
chr12	3571950	3.57197e+06	2	19.5
chr12	3571971	3.57208e+06	1	113.5
chr12	3655147	3655578	1	432
chr12	3.65593e+06	3656440	1	508.5
chr12	3.69935e+06	3722783	14	23433.5
chr12	3772463	3779573	2	7111
chr12	3779741	3780440	2	700
chr12	3.78354e+06	3784159	1	619.5
chr12	3.78556e+06	3787909	4	2352.5
chr12	3.79409e+06	3795750	2	1657.5
chr12	3.80222e+06	3804816	3	2596.5
chr12	3.8248e+06	3.82488e+06	1	81
chr12	3834547	3.83459e+06	1	46.5
chr12	3.89364e+06	3896201	4	2564.5
chr12	3.89695e+06	3.89721e+06	1	265
chr12	3.8985e+06	3898583	1	82.5
chr12	3.89862e+06	3.89863e+06	1	8
chr12	3.91309e+06	3.91633e+06	6	3238
chr12	3916618	3.91682e+06	1	202.5
chr12	3916941	3917981	4	1041
chr12	3918348	3919380	3	1033
chr12	3920168	3920872	1	705
chr12	3922464	3.92273e+06	1	263.5
chr12	3923446	3.92465e+06	4	1203.5
chr12	3925161	3.92711e+06	2	1950.5
chr12	3.92984e+06	3.9305e+06	3	655
chr12	3.97551e+06	3982543	1	7035.5
chr12	3.99188e+06	3992099	1	221.5
chr12	4018200	4.0183e+06	1	103.5
chr12	4055543	4.08936e+06	1	33813.5
chr12	4137657	4138485	2	829
chr12	4.14404e+06	4.14408e+06	1	34
chr12	4144721	4144947	1	227
chr12	4.1491e+06	4149450	2	346.5
chr12	4.16035e+06	4.16893e+06	2	8574
chr12	4196428	4.1977e+06	1	1270.5
chr12	4198581	4.1987e+06	1	124.5
chr12	4.20266e+06	4.20667e+06	2	4013
chr12	4.22606e+06	4.22662e+06	1	563
chr12	4295596	4.2961e+06	1	503.5
chr12	4.31779e+06	4318158	1	372.5
chr12	4320319	4320723	1	405
chr12	4322049	4322062	1	14
chr12	4322265	4.32362e+06	2	1356.5
chr12	4.32455e+06	4324597	1	45.5
chr12	4.32912e+06	4.32917e+06	1	47
chr12	4.33072e+06	4.33084e+06	1	123
chr12	4333530	4.33391e+06	1	376.5
chr12	4334062	4334885	3	824
chr12	4.33805e+06	4345716	4	7670.5
chr12	4348291	4.34854e+06	1	254.5
chr12	4364172	4.36442e+06	1	249.5
chr12	4.36638e+06	4366569	1	192.5
chr12	4.45721e+06	4.48804e+06	6	30832
chr12	4.49269e+06	4495242	4	2550.5
chr12	4.4953e+06	4495893	1	590.5
chr12	4496949	4.49763e+06	1	681.5
chr12	4.49809e+06	4.49844e+06	1	349
chr12	4.50033e+06	4.50143e+06	4	1104
chr12	4.52433e+06	4.52484e+06	1	516
chr12	4533130	4.53441e+06	1	1277.5
chr12	4539643	4552350	46	12708
chr12	4.55266e+06	4.56935e+06	13	16684
chr12	4.57509e+06	4.57762e+06	1	2534
chr12	4605618	4.60583e+06	1	209.5
chr12	4633993	4.65198e+06	2	17984.5
chr12	4.65373e+06	4657203	1	3475.5
chr12	4687452	4689196	4	1745
chr12	4.80585e+06	4805880	1	28.5
chr12	4.8127e+06	4816114	1	3412.5
chr12	4911627	4919746	3	8120
chr12	4.92247e+06	4923889	1	1415.5
chr12	4.92394e+06	4941350	12	17415.5
chr12	4.98742e+06	4.98926e+06	1	1839
chr12	5.00217e+06	5002973	2	801.5
chr12	5.00348e+06	5004310	3	834.5
chr12	5.01391e+06	5017098	1	3185.5
chr12	5029240	5030184	1	945
chr12	5.07306e+06	5.07331e+06	1	250
chr12	5.08377e+06	5083949	1	179.5
chr12	5152575	5158403	1	5829
chr12	5.18362e+06	5.18585e+06	2	2239
chr12	5187426	5.18909e+06	1	1666.5
chr12	5190048	5.19058e+06	1	531.5
chr12	5191982	5.19311e+06	5	1131.5
chr12	5213021	5348863	3	135843
chr12	5378181	5408944	1	30764
chr12	5.43677e+06	5.43719e+06	1	414
chr12	5442672	5.44302e+06	1	348.5
chr12	5449332	5.44996e+06	1	633.5
chr12	5492243	5495431	1	3189
chr12	5591905	5.59775e+06	1	5845.5
chr12	5.6046e+06	5605982	1	1380.5
chr12	5636228	5636988	2	761
chr12	5640942	5646085	3	5144
chr12	5646123	5646259	1	137
chr12	5646771	5.6485e+06	3	1732.5
chr12	5649389	5.64994e+06	1	548.5
chr12	5650963	5.6516e+06	1	639.5
chr12	5730813	5.73245e+06	5	1633.5
chr12	5732587	5732991	1	405
chr12	5733568	5733654	1	87
chr12	5.73503e+06	5.73573e+06	1	706
chr12	5754305	5763302	4	8998
chr12	5763556	5763780	1	225
chr12	5.76996e+06	5775968	5	6004.5
chr12	5842392	5842575	2	184
chr12	5.87528e+06	5875979	2	699.5
chr12	5876067	5.87629e+06	4	225.5
chr12	5.8764e+06	5.87734e+06	9	940
chr12	5.87748e+06	5877895	1	417.5
chr12	5878209	5.87863e+06	2	421.5
chr12	5879257	5879923	3	667
chr12	5880553	5.88064e+06	1	92.5
chr12	5.88153e+06	5881964	1	434.5
chr12	5.88348e+06	5884710	1	1231.5
chr12	5.88834e+06	5888424	2	88.5
chr12	5.88858e+06	5.88861e+06	1	24
chr12	5.88885e+06	5888883	1	38.5
chr12	5.88925e+06	5.8893e+06	1	55
chr12	5.88935e+06	5889412	1	62.5
chr12	5889693	5889749	1	57
chr12	5.88981e+06	5.88984e+06	2	27
chr12	5.88985e+06	5889903	1	53.5
chr12	5.88998e+06	5890018	1	38.5
chr12	5.89002e+06	5.89007e+06	2	44
chr12	5890107	5.8903e+06	6	190.5
chr12	5.89032e+06	5.89033e+06	1	17
chr12	5890343	5890358	1	16
chr12	5.89038e+06	5890550	4	175.5
chr12	5.89066e+06	5890695	2	38.5
chr12	5890721	5890769	2	49
chr12	5.8908e+06	5890828	1	29.5
chr12	5.89124e+06	5892166	3	926.5
chr12	5892717	5894751	4	2035
chr12	5.89525e+06	5.8955e+06	1	256
chr12	5.90494e+06	5.90498e+06	1	42
chr12	5905315	5.90622e+06	1	910.5
chr12	5965742	5.96589e+06	1	149.5
chr12	5.96605e+06	5.96738e+06	4	1332
chr12	5.97348e+06	5973715	2	238.5
chr12	6032988	6033778	2	791
chr12	6.06825e+06	6.06879e+06	4	544
chr12	6079440	6.07984e+06	1	402.5
chr12	6.08164e+06	6082000	1	365.5
chr12	6086436	6.08708e+06	1	644.5
chr12	6.09654e+06	6097106	2	562.5
chr12	6115136	6.11684e+06	1	1700.5
chr12	6136571	6.13898e+06	1	2411.5
chr12	6.15006e+06	6.15117e+06	2	1112
chr12	6152448	6.15479e+06	1	2344.5
chr12	6.21802e+06	6219069	1	1045.5
chr12	6.2865e+06	6.28729e+06	1	787
chr12	6289396	6.29e+06	1	609.5
chr12	6.30227e+06	6.30953e+06	2	7261
chr12	6.32704e+06	6331024	1	3989.5
chr12	6369721	6393890	1	24170
chr12	6.41311e+06	6.41315e+06	1	38
chr12	6.44412e+06	6448883	6	4764.5
chr12	6448986	6449077	1	92
chr12	6450053	6.45022e+06	1	169.5
chr12	6450363	6452056	10	1694
chr12	6.45567e+06	6.45661e+06	4	945
chr12	6456799	6.45738e+06	4	582.5
chr12	6457789	6.46234e+06	4	4556.5
chr12	6463519	6463850	1	332
chr12	6489402	6489707	1	306
chr12	6504763	6.51164e+06	4	6882.5
chr12	6511790	6.51501e+06	2	3217.5
chr12	6.51593e+06	6.51638e+06	1	447
chr12	6536893	6537661	1	769
chr12	6.53819e+06	6540890	4	2701.5
chr12	6541405	6541918	2	514
chr12	6.54221e+06	6542528	1	322.5
chr12	6.54282e+06	6543100	1	280.5
chr12	6551947	6.58444e+06	30	32496.5
chr12	6585088	6598509	25	13422
chr12	6602145	6606245	2	4101
chr12	6.60746e+06	6.60796e+06	1	502
chr12	6.60835e+06	6.6087e+06	1	351
chr12	6609488	6628553	3	19066
chr12	6.64964e+06	6.65047e+06	1	825
chr12	6662419	6.6639e+06	1	1485.5
chr12	6671374	6.67187e+06	1	495.5
chr12	6755852	6.75768e+06	2	1832.5
chr12	6758085	6.75942e+06	6	1337.5
chr12	6759765	6.76368e+06	6	3911.5
chr12	6798191	6.79892e+06	1	729.5
chr12	6809545	6809817	1	273
chr12	6.81001e+06	6810131	2	126.5
chr12	6819006	6.81934e+06	1	339.5
chr12	6.82443e+06	6.82809e+06	1	3663
chr12	6834339	6836023	3	1685
chr12	6.83653e+06	6.83684e+06	1	308
chr12	6.86856e+06	6868768	1	204.5
chr12	6.92436e+06	6926622	1	2264.5
chr12	6.9388e+06	6.94066e+06	1	1862
chr12	6941198	6953054	20	11857
chr12	6954002	6.95444e+06	1	437.5
chr12	6955024	6956454	2	1431
chr12	6957211	6.95776e+06	1	548.5
chr12	6961742	6962932	1	1191
chr12	6964022	6964081	1	60
chr12	6.96589e+06	6966572	2	686.5
chr12	6988019	6988034	1	16
chr12	7.03242e+06	7.0328e+06	1	387
chr12	7.03404e+06	7034751	1	710.5
chr12	7042204	7042518	2	315
chr12	7043158	7.04559e+06	2	2431.5
chr12	7047899	7050590	20	2692
chr12	7050985	7051369	1	385
chr12	7057003	7072227	6	15225
chr12	7.1158e+06	7118569	8	2769.5
chr12	7118846	7119944	1	1099
chr12	7121095	7121528	1	434
chr12	7.12196e+06	7122151	1	189.5
chr12	7.12254e+06	7.12306e+06	2	519
chr12	7.16518e+06	7165797	1	621.5
chr12	7256468	7.25792e+06	1	1451.5
chr12	7.27738e+06	7277705	1	329.5
chr12	7.27805e+06	7284445	4	6391.5
chr12	7.2848e+06	7.28522e+06	2	417
chr12	7285417	7.28576e+06	1	340.5
chr12	7292375	7.29246e+06	1	86.5
chr12	7294457	7.29476e+06	3	302.5
chr12	7300584	7.30085e+06	1	262.5
chr12	7302133	7.30229e+06	1	155.5
chr12	7.30274e+06	7.30296e+06	1	215
chr12	7303287	7303853	1	567
chr12	7307075	7.3081e+06	1	1028.5
chr12	7.36988e+06	7369985	1	109.5
chr12	7370136	7397579	1	27444
chr12	7.49394e+06	7494917	2	975.5
chr12	7495715	7.49605e+06	2	331.5
chr12	7.4965e+06	7.50902e+06	7	12526
chr12	7.5109e+06	7511081	1	179.5
chr12	7.58258e+06	7.58277e+06	1	195
chr12	7.58381e+06	7.5839e+06	1	87
chr12	7.58921e+06	7.59321e+06	6	3997
chr12	7.59332e+06	7594321	5	1002.5
chr12	7.59453e+06	7.59604e+06	5	1508
chr12	7.59614e+06	7.59697e+06	3	837
chr12	7.59755e+06	7.59767e+06	1	127
chr12	7.59794e+06	7.59841e+06	5	470
chr12	7598867	7.59968e+06	5	811.5
chr12	7599806	7607162	25	7357
chr12	7.60719e+06	7607574	1	380.5
chr12	7639939	7.64016e+06	1	222.5
chr12	7659425	7659937	1	513
chr12	7660244	7660369	2	126
chr12	7661234	7.66139e+06	1	156.5
chr12	7661832	7661951	1	120
chr12	7.66276e+06	7.66342e+06	2	668
chr12	7.6792e+06	7679804	1	600.5
chr12	7683857	7.68677e+06	1	2913.5
chr12	7713882	7.71691e+06	1	3033.5
chr12	7717109	7724586	9	7478
chr12	7724964	7.76024e+06	53	35272.5
chr12	7.76049e+06	7.7706e+06	1	10110
chr12	7.8082e+06	7.80873e+06	1	534
chr12	7809774	7823757	6	13984
chr12	7833993	7.8342e+06	1	209.5
chr12	7.83654e+06	7850918	7	14377.5
chr12	7.85351e+06	7853667	1	154.5
chr12	7855450	7857349	1	1900
chr12	7859633	7860882	3	1250
chr12	7.86152e+06	7.86209e+06	1	571
chr12	7906130	7907263	1	1134
chr12	7907904	7908434	1	531
chr12	7908502	7908612	1	111
[truncated: 7,287 more rows]
